# Supplementary material for: Association of Genetic Variants at TRPC6 With Chemotherapy-Related Heart Failure
Source: Front Cardiovasc Med. 2020 Aug 13;7:142. doi: 10.3389/fcvm.2020.00142 (PMC7438395; doi:10.3389/fcvm.2020.00142)
Supplement: Supplementary Table 1 — Gene-based association analysis of imputed gene expression in heart left ventricle and maximum decline in LVEF in 800 breast cancer patients treated with doxorubicin, paclitaxel and trastuzumab identified from the N9831 study. PrediXcan analysis using adjusted linear models on imputed expression in heart left ventricle, beta values were scaled based on the range of output expression values for each gene to represent the average change in LVEF per each standard deviation in expression. For example, TRPC6 has an adjusted beta of −0.65, such that an increase of one standard deviation in TRPC6 expression is associated with a decrease of 0.65 in the maximum drop of LVEF. L95, 95th% lower confidence limit; U95, 95th% upper confidence limit. [file Table_1.XLSX]

## Sheet: Supplementary Table 1
Gene-based association analysis of imputed gene expression in heart left ventricle and maximum decline in LVEF in 800 breast cancer patients treated with doxorubicin, paclitaxel and trastuzumab identified from the N9831 study. Predixcan analysis using adjusted linear models on imputed expression in heart left ventricle. Beta values were scaled based on the range of output expression values for ea…
						Adjusted for principal components, age, baseline LVEF, hypertension
GeneID	Chr	GeneName	Start	Stop	CodingLength	Beta.adj	L95.adj	U95.adj	P.adj
ENSG00000152767	chr13	FARP1	98794816	99102027	26934	-0.863764	-1.31799	-0.409535	0.000202916
ENSG00000215749	chr15	GOLGA6L18	82930438	82939159	4621	-0.846458	-1.29894	-0.393972	0.000256722
ENSG00000205464	chr5	ATP6AP1L	81575281	81682796	7185	-0.827815	-1.28063	-0.374996	0.00035293
ENSG00000197054	chr19	ZNF763	12035890	12091196	3044	-0.804064	-1.25801	-0.350119	0.000534746
ENSG00000197863	chr19	ZNF790	37308330	37341689	3851	0.801413	0.346965	1.25586	0.000565597
ENSG00000188004	chr1	C1orf204	159804264	159825137	2501	-0.800613	-1.25556	-0.345664	0.000580816
ENSG00000115163	chr2	CENPA	26987157	27023935	1983	-0.793846	-1.24952	-0.338176	0.000658769
ENSG00000157653	chr9	C9orf43	116172334	116191964	2290	-0.786948	-1.24033	-0.333563	0.00068955
ENSG00000135541	chr6	AHI1	135604670	135818914	8703	0.784794	0.331964	1.23762	0.000702504
ENSG00000136143	chr13	SUCLA2	48510622	48612125	3786	-0.754667	-1.20833	-0.301008	0.00113999
ENSG00000103111	chr16	MON1B	77224732	77236302	6946	-0.746511	-1.19974	-0.293286	0.00127472
ENSG00000140386	chr15	SCAPER	76640526	77197785	11329	0.745174	0.291238	1.19911	0.00132331
ENSG00000104522	chr8	TSTA3	144694788	144700218	3622	0.714741	0.258252	1.17123	0.00218825
ENSG00000198874	chr7	TYW1	66460160	66704501	3885	-0.710469	-1.16506	-0.255877	0.00222932
ENSG00000103091	chr16	WDR59	74907468	75034071	7218	0.702353	0.248667	1.15604	0.00245269
ENSG00000171195	chr4	MUC7	71296209	71348714	2798	-0.691356	-1.14492	-0.237791	0.00285669
ENSG00000161904	chr6	LEMD2	33738979	33756913	6788	-0.692387	-1.14723	-0.237539	0.00289383
ENSG00000141404	chr18	GNAL	11688955	11885684	8445	-0.686612	-1.1404	-0.232826	0.00306684
ENSG00000126464	chr19	PRR12	50094900	50129696	7093	0.690139	0.233423	1.14686	0.00310552
ENSG00000143951	chr2	WDPCP	63348518	64054977	11776	-0.684572	-1.13814	-0.231007	0.00314046
ENSG00000168395	chr2	ING5	242641450	242668893	8200	0.682519	0.229355	1.13568	0.00320432
ENSG00000184608	chr8	C8orf12	11225911	11296167	1535	-0.674443	-1.13023	-0.218656	0.00377876
ENSG00000137672	chr11	TRPC6	101322295	101743293	5537	-0.650969	-1.10647	-0.195464	0.00515007
ENSG00000143194	chr1	MAEL	166958346	166991451	3043	-0.640533	-1.09602	-0.185045	0.00590592
ENSG00000188242	chr5	CTD-2228K2.5	466239	473213	2766	0.636157	0.18218	1.09013	0.00608248
ENSG00000213626	chr2	LBH	30454397	30546596	4535	-0.626014	-1.07964	-0.172394	0.00689499
ENSG00000123689	chr1	G0S2	209848765	209849733	866	-0.627821	-1.08387	-0.17177	0.00703331
ENSG00000128928	chr15	IVD	40697686	40728146	6855	0.622166	0.166801	1.07753	0.00747069
ENSG00000214140	chr17	PRCD	74523668	74549660	5305	-0.620114	-1.07428	-0.165948	0.00751037
ENSG00000206549	chr3	PRSS50	46753605	46854064	2960	0.61284	0.158281	1.0674	0.00829476
ENSG00000187957	chr2	DNER	230222345	230579274	3935	0.609912	0.155224	1.0646	0.00862606
ENSG00000197024	chr7	ZNF398	148823508	148880116	6394	-0.610759	-1.06615	-0.155371	0.00863604
ENSG00000157540	chr21	DYRK1A	38738092	38889753	10292	0.611504	0.155329	1.06768	0.00866975
ENSG00000120217	chr9	CD274	5450503	5470566	4108	0.610634	0.154956	1.06631	0.00869195
ENSG00000239887	chr1	C1orf226	162336698	162356600	4487	-0.612757	-1.07074	-0.154779	0.00879675
ENSG00000160392	chr19	C19orf47	40825443	40854434	4875	-0.60792	-1.06271	-0.153129	0.00886019
ENSG00000186417	chr15	GLDN	51633826	51700210	7144	0.605699	0.150669	1.06073	0.00914688
ENSG00000138600	chr15	SPPL2A	50999506	51058005	3101	0.600925	0.146684	1.05517	0.00958284
ENSG00000155974	chr12	GRIP1	66741211	67197966	6378	0.601374	0.145856	1.05689	0.00973174
ENSG00000137225	chr6	CAPN11	44126548	44152139	3561	0.599764	0.144951	1.05458	0.00981422
ENSG00000006740	chr17	ARHGAP44	12692856	12894960	9281	-0.598677	-1.05362	-0.143735	0.00996847
ENSG00000155511	chr5	GRIA1	152869175	153193429	7636	0.599019	0.143601	1.05444	0.0100037
ENSG00000164323	chr4	KIAA1430	186080819	186130658	6886	-0.596874	-1.05154	-0.142206	0.0101485
ENSG00000167123	chr9	CERCAM	131174030	131199626	6054	-0.597074	-1.05296	-0.141183	0.0103259
ENSG00000067334	chr1	DNTTIP2	94333373	94345474	5985	-0.587462	-1.04256	-0.132366	0.0114717
ENSG00000168280	chr2	KIF5C	149632819	149883273	9221	-0.585542	-1.04074	-0.130343	0.0117625
ENSG00000103154	chr16	NECAB2	84002237	84036381	2520	0.584561	0.128801	1.04032	0.0120082
ENSG00000115828	chr2	QPCT	37571717	37600465	2599	-0.58462	-1.04084	-0.128404	0.0120849
ENSG00000088247	chr19	KHSRP	6413359	6424805	4563	0.58408	0.128076	1.04009	0.0121243
ENSG00000145388	chr4	METTL14	119606523	119636588	6833	-0.580259	-1.03523	-0.125292	0.012496
ENSG00000090238	chr16	YPEL3	30103635	30108236	3181	-0.579295	-1.03443	-0.124157	0.0126756
ENSG00000163683	chr4	SMIM14	39547950	39640710	6721	-0.576445	-1.03215	-0.120735	0.013233
ENSG00000105281	chr19	SLC1A5	47278140	47291851	3332	0.574537	0.120297	1.02878	0.0132408
ENSG00000167799	chr11	NUDT8	67395409	67397401	1475	-0.579325	-1.03793	-0.120724	0.0133561
ENSG00000167895	chr17	TMC8	76126851	76139049	5459	-0.57882	-1.03768	-0.119959	0.0134892
ENSG00000141744	chr17	PNMT	37824234	37826728	1457	0.573918	0.118622	1.02921	0.0135547
ENSG00000181885	chr17	CLDN7	7163222	7167302	2492	0.57135	0.115512	1.02719	0.014091
ENSG00000112280	chr6	COL9A1	70924764	71012786	7083	-0.571296	-1.02929	-0.113305	0.0145574
ENSG00000123297	chr12	TSFM	58176372	58201854	3176	0.566768	0.111553	1.02198	0.0147426
ENSG00000154813	chr3	DPH3	16299485	16306479	3562	0.56699	0.111515	1.02246	0.0147604
ENSG00000146469	chr6	VIP	153071933	153080900	1584	0.566907	0.111374	1.02244	0.0147874
ENSG00000110435	chr11	PDHX	34937376	35042138	3760	-0.566959	-1.02322	-0.110701	0.014937
ENSG00000167565	chr19	SERTAD3	40946751	40950612	2218	-0.563295	-1.01869	-0.107902	0.0154011
ENSG00000135778	chr1	NTPCR	233086351	233119628	15854	0.560929	0.106405	1.01545	0.0156375
ENSG00000105204	chr19	DYRK1B	40315990	40324841	3192	-0.561455	-1.01641	-0.106498	0.0156391
ENSG00000063180	chr19	CA11	49141199	49149569	2075	0.560378	0.104414	1.01634	0.0160709
ENSG00000008128	chr1	CDK11A	1634169	1655766	4707	0.563038	0.103598	1.02248	0.0163747
ENSG00000067369	chr15	TP53BP1	43699407	43802926	8843	0.557372	0.101828	1.01292	0.0165463
ENSG00000163681	chr3	SLMAP	57741177	57914895	14147	0.558781	0.101977	1.01559	0.0165721
ENSG00000064651	chr5	SLC12A2	127419458	127525380	10664	0.551488	0.0969386	1.00604	0.0174732
ENSG00000213047	chr1	DENND1B	197473878	197744826	13203	0.55104	0.0950565	1.00702	0.0179218
ENSG00000185875	chr10	THNSL1	25305587	25315593	3788	-0.552512	-1.01046	-0.0945683	0.0181078
ENSG00000146414	chr6	SHPRH	146185381	146285559	17636	-0.548066	-1.00256	-0.093571	0.0181677
ENSG00000137822	chr15	TUBGCP4	43661419	43699293	8495	-0.548266	-1.00315	-0.0933866	0.0182232
ENSG00000105464	chr19	GRIN2D	48898132	48948188	5093	0.546206	0.0902102	1.0022	0.0189521
ENSG00000138166	chr10	DUSP5	112257596	112271302	2615	-0.547096	-1.00401	-0.0901859	0.0189967
ENSG00000004468	chr4	CD38	15779898	15854853	6855	-0.544202	-0.998807	-0.0895977	0.0190258
ENSG00000215305	chr20	VPS16	2821349	2847378	3364	0.543485	0.0873642	0.999605	0.019586
ENSG00000118579	chr4	MED28	17616254	17635728	10982	0.542846	0.0869958	0.998695	0.019657
ENSG00000128311	chr22	TST	37406900	37415681	1915	-0.540752	-0.99554	-0.0859638	0.0198448
ENSG00000127325	chr12	BEST3	70037140	70093256	6863	0.540613	0.085613	0.995614	0.0199337
ENSG00000161664	chr17	ASB16	42247815	42256451	2230	-0.540663	-0.995931	-0.0853939	0.0199953
ENSG00000176974	chr17	SHMT1	18231187	18266856	6981	-0.539539	-0.9943	-0.0847785	0.0201146
ENSG00000137714	chr11	FDX1	110300607	110335605	3206	-0.538687	-0.994042	-0.0833309	0.0204753
ENSG00000088305	chr20	DNMT3B	31350191	31397162	4630	0.537638	0.0829337	0.992341	0.0205403
ENSG00000099998	chr22	GGT5	24615622	24641110	2590	-0.539803	-0.996547	-0.0830587	0.0205981
ENSG00000196586	chr6	MYO6	76458909	76629254	8785	0.537537	0.0826789	0.992395	0.0206067
ENSG00000155380	chr1	SLC16A1	113454469	113499635	6438	0.540945	0.0830581	0.998832	0.0206467
ENSG00000003137	chr2	CYP26B1	72356367	72375167	5015	-0.536465	-0.99091	-0.0820204	0.0207442
ENSG00000241186	chr3	TDGF1	46616045	46668033	5013	-0.53655	-0.991974	-0.0811268	0.0209981
ENSG00000048140	chr5	TSPAN17	176074388	176086058	5218	0.534933	0.0806869	0.989178	0.0210531
ENSG00000158104	chr12	HPD	122277433	122301502	2232	-0.536707	-0.992745	-0.080668	0.0211338
ENSG00000108272	chr17	DHRS11	34948228	34957235	5462	0.535636	0.0803545	0.990918	0.0211769
ENSG00000188234	chr10	AGAP4	46321042	46349323	3190	0.537892	0.0802667	0.995518	0.0212971
ENSG00000070778	chr14	PTPN21	88932122	89021077	7396	-0.531884	-0.98603	-0.0777391	0.0217656
ENSG00000128944	chr15	KNSTRN	40674922	40686447	3654	0.534761	0.0770129	0.992508	0.0220965
ENSG00000055211	chr6	GINM1	149887430	149912884	2248	0.531776	0.0765291	0.987022	0.0221122
ENSG00000164031	chr4	DNAJB14	100817405	100867883	13078	0.531824	0.0748395	0.988809	0.0226097
ENSG00000108556	chr17	CHRNE	4801069	4806369	2641	-0.530939	-0.987236	-0.0746422	0.0226312
ENSG00000151748	chr14	SAV1	51098776	51135049	5630	-0.53312	-0.991347	-0.0748931	0.0226476
ENSG00000041357	chr15	PSMA4	78832747	78841604	3839	0.530566	0.0738471	0.987285	0.0228514
ENSG00000110665	chr11	C11orf21	2316875	2324279	4199	0.530712	0.0735036	0.987921	0.0229597
ENSG00000117481	chr1	NSUN4	46805849	46830824	8468	0.528056	0.0727911	0.983321	0.0230631
ENSG00000127481	chr1	UBR4	19401000	19536770	24695	0.528004	0.0718413	0.984167	0.023347
ENSG00000225526	chr3	C3orf83	12556433	12602558	1829	0.526855	0.0714808	0.982229	0.0234089
ENSG00000137563	chr8	GGH	63927638	63951730	3130	0.525757	0.0707656	0.980748	0.0235813
ENSG00000214954	chr8	LRRC69	92114060	92231464	3056	-0.525771	-0.981007	-0.0705362	0.023652
ENSG00000149474	chr20	CSRP2BP	18118762	18169031	4251	-0.523412	-0.97813	-0.0686941	0.0241227
ENSG00000203965	chr1	EFCAB7	63989043	64038364	5704	0.526461	0.0685457	0.984377	0.0242922
ENSG00000162086	chr16	ZNF75A	3355406	3368852	8063	-0.529209	-0.989568	-0.0688494	0.0243088
ENSG00000122692	chr9	SMU1	33041762	33076665	7130	0.523124	0.0678838	0.978364	0.0243631
ENSG00000151779	chr2	NBAS	15307032	15701454	8949	-0.523631	-0.979503	-0.0677592	0.0244225
ENSG00000157837	chr12	SPPL3	121200313	121342174	6672	0.522271	0.0672186	0.977324	0.0245367
ENSG00000174514	chr1	MFSD4	205538013	205572046	5570	-0.521416	-0.976514	-0.0663174	0.0247859
ENSG00000168404	chr16	MLKL	74705753	74734858	5692	-0.521409	-0.976635	-0.0661823	0.0248283
ENSG00000027644	chr1	INSRR	156809855	156828810	5101	-0.518932	-0.973932	-0.0639326	0.025447
ENSG00000072849	chr17	DERL2	5374571	5390131	6386	0.521923	0.0632535	0.980593	0.0257833
ENSG00000117226	chr1	GBP3	89472349	89488577	4297	0.517573	0.0624756	0.972671	0.0258648
ENSG00000125734	chr19	GPR108	6729925	6737614	3213	0.515247	0.0604653	0.970029	0.0264331
ENSG00000164332	chr5	UBLCP1	158690089	158713044	2672	-0.515361	-0.970699	-0.0600216	0.0265843
ENSG00000184925	chr9	LCN12	139844003	139849949	2819	0.516132	0.0594471	0.972817	0.0268046
ENSG00000180855	chr19	ZNF443	12540521	12551926	2753	-0.51426	-0.970652	-0.0578676	0.0272614
ENSG00000176834	chr12	VSIG10	118501398	118573831	7060	0.511294	0.0559924	0.966596	0.0277854
ENSG00000182704	chr11	TSKU	76493295	76509198	4131	-0.512374	-0.968909	-0.0558388	0.0278781
ENSG00000205581	chr21	HMGN1	40714241	40721573	5102	-0.512887	-0.970961	-0.0548135	0.0282482
ENSG00000140632	chr16	GLYR1	4853204	4897343	5470	-0.509021	-0.964021	-0.0540204	0.0283798
ENSG00000134198	chr1	TSPAN2	115590632	115632121	3410	-0.508561	-0.963171	-0.053951	0.028387
ENSG00000145833	chr5	DDX46	134094469	134190823	9214	0.509368	0.0539289	0.964807	0.0284243
ENSG00000120279	chr6	MYCT1	153019030	153045702	3030	-0.508158	-0.962709	-0.0536067	0.0284918
ENSG00000101311	chr20	FERMT1	6055492	6104191	5359	-0.509471	-0.965541	-0.0534022	0.0286111
ENSG00000160282	chr21	FTCD	47556176	47575481	3316	-0.506606	-0.961726	-0.0514852	0.0291795
ENSG00000197147	chr1	LRRC8B	89990395	90063423	8074	-0.506278	-0.963082	-0.0494733	0.0298833
ENSG00000182230	chr5	FAM153B	175487692	175559261	10799	0.504014	0.0485912	0.959438	0.0301213
ENSG00000146592	chr7	CREB5	28338940	28865511	11674	-0.504114	-0.960253	-0.0479737	0.0303479
ENSG00000112053	chr6	SLC26A8	35911291	35992645	6036	-0.502891	-0.958082	-0.0476995	0.0304052
ENSG00000112658	chr6	SRF	43139037	43149243	4262	-0.503818	-0.959871	-0.0477645	0.0304135
ENSG00000043462	chr5	LCP2	169673241	169725231	7231	-0.502071	-0.957113	-0.0470291	0.0306212
ENSG00000168827	chr3	GFM1	158362067	158410364	9032	0.501918	0.046927	0.956908	0.0306533
ENSG00000134882	chr13	UBAC2	99853028	100038688	4519	0.502607	0.0468639	0.95835	0.0306999
ENSG00000163950	chr4	SLBP	1694527	1714282	2026	-0.501975	-0.957338	-0.0466114	0.0307707
ENSG00000214944	chr5	ARHGEF28	72921983	73237818	15617	0.502405	0.0460664	0.958744	0.0309851
ENSG00000185158	chr17	LRRC37B	30334891	30380523	6281	-0.501463	-0.957497	-0.0454294	0.0311879
ENSG00000174738	chr3	NR1D2	23986751	24022109	5820	-0.500506	-0.955989	-0.0450228	0.0313062
ENSG00000205106	chr11	CTD-2210P24.4	45792983	45793909	649	-0.502086	-0.959068	-0.0451043	0.0313286
ENSG00000168661	chr19	ZNF30	35417807	35436074	2745	0.500652	0.0449166	0.956387	0.0313504
ENSG00000116132	chr1	PRRX1	170631869	170708560	8246	-0.498889	-0.953282	-0.0444961	0.031448
ENSG00000138964	chr22	PARVG	44568836	44615413	8677	-0.498304	-0.953185	-0.0434232	0.0318296
ENSG00000188493	chr19	C19orf54	41246761	41257458	3375	0.500864	0.0420742	0.959653	0.0324187
ENSG00000174780	chr4	SRP72	57333081	57369839	4685	0.498455	0.0412173	0.955692	0.0326666
ENSG00000151552	chr4	QDPR	17461884	17513857	3059	0.495569	0.0403968	0.950741	0.0328891
ENSG00000204176	chr10	SYT15	46955444	46971400	7158	0.49482	0.0401542	0.949486	0.0329588
ENSG00000026297	chr6	RNASET2	167342992	167370679	7478	0.495575	0.0399094	0.95124	0.0330763
ENSG00000114631	chr3	PODXL2	127348024	127391652	2186	0.495643	0.0392435	0.952043	0.0333346
ENSG00000103051	chr16	COG4	70514471	70557468	4786	-0.493228	-0.948594	-0.0378621	0.0337972
ENSG00000089057	chr20	SLC23A2	4833002	4990939	7523	-0.493633	-0.950265	-0.0370024	0.034145
ENSG00000135318	chr6	NT5E	86159809	86205500	4017	0.490978	0.0364484	0.945508	0.0342849
ENSG00000197081	chr6	IGF2R	160390131	160534539	9958	0.493968	0.0366316	0.951304	0.0343001
ENSG00000198580	chr7	AC073343.1	6713376	6715991	1456	0.491594	0.0364174	0.946771	0.0343151
ENSG00000169436	chr8	COL22A1	139600478	139926249	7830	-0.491743	-0.947194	-0.0362934	0.0343683
ENSG00000157103	chr3	SLC6A1	11034410	11080933	4904	-0.493314	-0.950863	-0.0357645	0.0346222
ENSG00000159423	chr1	ALDH4A1	19197926	19229275	3687	-0.490464	-0.945575	-0.0353533	0.0347033
ENSG00000174928	chr3	C3orf33	155480401	155524140	2139	0.491341	0.0354131	0.947269	0.0347047
ENSG00000074603	chr15	DPP8	65734801	65810042	10211	-0.489526	-0.944374	-0.0346778	0.0349455
ENSG00000178026	chr22	FAM211B	24981588	24989175	3422	-0.491289	-0.947789	-0.0347899	0.0349507
ENSG00000163041	chr1	H3F3A	226249552	226259702	3146	0.49072	0.0343755	0.947065	0.0350998
ENSG00000164849	chr7	GPR146	1084212	1098897	3160	0.492452	0.0344227	0.950481	0.0351292
ENSG00000166033	chr10	HTRA1	124221041	124274424	2120	-0.487597	-0.944401	-0.0307931	0.0364625
ENSG00000067900	chr18	ROCK1	18526867	18691812	11064	-0.487599	-0.944477	-0.0307213	0.0364919
ENSG00000185442	chr15	FAM174B	93160673	93353114	4657	-0.488772	-0.946928	-0.0306151	0.0365654
ENSG00000178201	chr19	VN1R1	57966542	57967854	1313	0.484396	0.0289659	0.939825	0.0371339
ENSG00000173209	chr2	AHSA2	61404553	61418338	8382	-0.485039	-0.941439	-0.0286387	0.0372855
ENSG00000184752	chr12	NDUFA12	95290831	95397546	1815	0.484735	0.0277811	0.941689	0.0376351
ENSG00000110925	chr12	CSRNP2	51454990	51477447	5228	0.483069	0.0276201	0.938518	0.0376625
ENSG00000151468	chr10	CCDC3	12938627	13141652	3681	0.482374	0.0272033	0.937545	0.0378208
ENSG00000079277	chr1	MKNK1	47023090	47082515	8060	0.482379	0.0264446	0.938312	0.0381402
ENSG00000144455	chr3	SUMF1	3742498	4508965	6952	-0.481484	-0.936841	-0.0261264	0.038254
ENSG00000123545	chr6	NDUFAF4	97337189	97345757	2540	-0.480989	-0.936965	-0.0250126	0.0387157
ENSG00000106686	chr9	SPATA6L	4553386	4666674	9555	0.480162	0.0248752	0.935449	0.038756
ENSG00000131473	chr17	ACLY	40023161	40086795	5217	0.480425	0.0242419	0.936608	0.0390324
ENSG00000170222	chr17	ADPRM	10600911	10614550	1620	-0.481097	-0.938148	-0.024047	0.0391302
ENSG00000130590	chr20	SAMD10	62605466	62611361	2453	0.478873	0.0232373	0.93451	0.039431
ENSG00000152778	chr10	IFIT5	91174343	91180758	4015	-0.478972	-0.934776	-0.0231687	0.0394626
ENSG00000116883	chr1	RP11-268J15.5	36789335	36794822	1838	0.477025	0.0221436	0.931906	0.0398668
ENSG00000183426	chr16	NPIPA1	15016659	15045915	7275	-0.477894	-0.933729	-0.0220582	0.0399214
ENSG00000070614	chr5	NDST1	149865381	149937773	9043	-0.477131	-0.932565	-0.0216957	0.0400639
ENSG00000116194	chr1	ANGPTL1	178818840	178840187	3403	0.475612	0.0205372	0.930687	0.0405417
ENSG00000095261	chr9	PSMD5	123577774	123605262	4432	-0.475924	-0.931438	-0.0204097	0.0406036
ENSG00000198515	chr4	CNGA1	47937994	48018689	3581	0.474799	0.0196078	0.929989	0.0409364
ENSG00000127666	chr19	TICAM1	4815944	4831716	2676	0.476014	0.0189592	0.933068	0.0412452
ENSG00000114541	chr3	FRMD4B	69219141	69591734	10016	-0.472412	-0.927337	-0.0174866	0.0418399
ENSG00000139364	chr12	TMEM132B	125671382	126146917	15656	0.473869	0.0167559	0.930983	0.0421917
ENSG00000114841	chr3	DNAH1	52350335	52434507	13872	0.471279	0.0161586	0.926399	0.0424203
ENSG00000197616	chr14	MYH6	23851199	23877486	6493	-0.471801	-0.927469	-0.0161331	0.0424399
ENSG00000172785	chr9	CBWD1	121041	188979	12438	-0.470534	-0.92524	-0.0158275	0.0425589
ENSG00000162994	chr2	CLHC1	55401927	55459699	4398	0.471434	0.015716	0.927151	0.0426232
ENSG00000167377	chr16	ZNF23	71481500	71496998	7342	-0.47238	-0.929113	-0.0156475	0.0426685
ENSG00000166595	chr16	FAM96B	66965959	66968326	1069	-0.472015	-0.928566	-0.0154636	0.0427463
ENSG00000102575	chr19	ACP5	11685475	11689823	2814	-0.469693	-0.924648	-0.0147367	0.0430434
ENSG00000168116	chr6	KIAA1586	56911347	56920023	3078	0.471447	0.0142119	0.928682	0.0433077
ENSG00000186153	chr16	WWOX	78133310	79246564	4886	0.470612	0.0141688	0.927055	0.043316
ENSG00000148296	chr9	SURF6	136197552	136203235	2684	-0.471096	-0.928317	-0.0138748	0.043457
ENSG00000163879	chr1	DNALI1	38022520	38032458	4456	-0.467984	-0.923199	-0.0127678	0.0439258
ENSG00000249437	chr5	NAIP	70264310	70320941	9513	-0.467781	-0.922802	-0.0127594	0.0439271
ENSG00000173218	chr1	VANGL1	116184574	116240845	9062	-0.468556	-0.924522	-0.0125912	0.0440147
ENSG00000093167	chr3	LRRFIP2	37094117	37225180	10674	-0.468442	-0.924315	-0.0125695	0.0440233
ENSG00000198829	chr3	SUCNR1	151591431	151602405	4179	-0.468751	-0.925054	-0.0124483	0.0440832
ENSG00000101251	chr20	SEL1L2	13829893	13977089	3884	0.467662	0.0122552	0.92307	0.0441594
ENSG00000109072	chr17	VTN	26691290	26700110	3092	-0.467412	-0.923198	-0.0116267	0.0444486
ENSG00000107854	chr10	TNKS2	93558069	93625033	6157	0.470626	0.0114839	0.929768	0.0445517
ENSG00000183828	chr14	NUDT14	105639275	105647660	1916	-0.468913	-0.927531	-0.0102944	0.0450863
ENSG00000105221	chr19	AKT2	40736224	40791443	15035	0.465665	0.00934656	0.921984	0.0454993
ENSG00000110628	chr11	SLC22A18	2920951	2946476	5316	0.464604	0.0090415	0.920167	0.0456337
ENSG00000115526	chr2	CHST10	101008327	101034118	4482	0.466198	0.00846983	0.923927	0.0459186
ENSG00000164220	chr5	F2RL2	75911307	75919259	3429	-0.464702	-0.921115	-0.00828838	0.0459918
ENSG00000116874	chr1	WARS2	119573839	119683294	3847	0.462575	0.00685041	0.9183	0.0466622
ENSG00000198093	chr19	ZNF649	52392477	52408293	4365	-0.463281	-0.920027	-0.00653475	0.0468187
ENSG00000161011	chr5	SQSTM1	179233388	179265078	7664	-0.463612	-0.920941	-0.00628322	0.0469418
ENSG00000250506	chr17	CDK3	73996987	74002080	1803	0.46041	0.00596766	0.914852	0.0470735
ENSG00000008517	chr16	IL32	3115298	3131908	2924	0.461532	0.00590325	0.917161	0.0471116
ENSG00000139697	chr12	SBNO1	123773656	123849390	11124	-0.461881	-0.919329	-0.00443245	0.0478263
ENSG00000004534	chr3	RBM6	49977440	50137478	7300	0.461058	0.00439857	0.917718	0.047839
ENSG00000166130	chr12	IKBIP	99007183	99038891	4163	0.459527	0.00241932	0.916636	0.0488026
ENSG00000115902	chr2	SLC1A4	65215611	65250999	6939	-0.460169	-0.91811	-0.00222814	0.0488983
ENSG00000138696	chr4	BMPR1B	95679119	96079599	6312	0.456586	0.00210096	0.911071	0.0489528
ENSG00000118197	chr1	DDX59	200593024	200639097	4470	-0.459175	-0.916294	-0.00205718	0.0489803
ENSG00000064687	chr19	ABCA7	1040102	1065571	8365	-0.457123	-0.913151	-0.00109574	0.0494534
ENSG00000088448	chr13	ANKRD10	111530887	111567416	4557	0.459276	0.00082935	0.917723	0.049588
ENSG00000073008	chr19	PVR	45147098	45166850	3519	-0.456472	-0.912931	-1.22777e-05	0.0499939
ENSG00000013573	chr12	DDX11	31226779	31257725	8374	-0.457329	-0.914753	9.46662e-05	0.0500473
ENSG00000160352	chr19	ZNF714	21264965	21308073	8030	0.454621	-0.00068892	0.909931	0.0503468
ENSG00000148700	chr10	ADD3	111756126	111895323	6541	-0.454374	-0.909491	0.000742329	0.0503739
ENSG00000160886	chr8	LY6K	143781529	143786545	4049	0.455537	-0.00119167	0.912265	0.0505993
ENSG00000161265	chr19	U2AF1L4	36233365	36236346	2875	0.456037	-0.00134413	0.913417	0.0506754
ENSG00000163453	chr4	IGFBP7	57896939	57976551	1932	-0.455085	-0.911615	0.00144505	0.0507278
ENSG00000158089	chr2	GALNT14	31133333	31378068	4567	-0.453613	-0.90911	0.00188271	0.0509522
ENSG00000119139	chr9	TJP2	71736209	71870124	7277	-0.453101	-0.908941	0.00273954	0.0513895
ENSG00000178078	chr19	STAP2	4324040	4342783	2766	-0.452145	-0.907348	0.00305843	0.0515555
ENSG00000186815	chr12	TPCN1	113658855	113736390	8728	0.452068	-0.00327496	0.907411	0.0516666
ENSG00000169583	chr9	CLIC3	139889087	139891255	1177	-0.452466	-0.908238	0.00330629	0.0516812
ENSG00000117480	chr1	FAAH	46859937	46879520	2776	-0.451418	-0.906519	0.00368333	0.0518787
ENSG00000091542	chr17	ALKBH5	18086392	18113268	3190	-0.4512	-0.906219	0.00381995	0.0519498
ENSG00000013306	chr17	SLC25A39	42396993	42402238	3526	0.451769	-0.0038665	0.907405	0.0519713
ENSG00000143162	chr1	CREG1	167498914	167523004	2688	0.451792	-0.00515002	0.908734	0.0526322
ENSG00000165115	chr9	KIF27	86451613	86536342	5102	0.449792	-0.00551413	0.905097	0.052833
ENSG00000100997	chr20	ABHD12	25275379	25371619	3429	-0.449251	-0.905419	0.00691771	0.0535682
ENSG00000175591	chr11	P2RY2	72929343	72947397	2861	-0.448819	-0.904921	0.00728212	0.0537625
ENSG00000124019	chr2	FAM124B	225243415	225266802	3541	-0.465754	-0.939762	0.00825318	0.0541146
ENSG00000082438	chr2	COBLL1	165510134	165700189	17176	0.44686	-0.00814193	0.901861	0.0542326
ENSG00000182150	chr9	ERCC6L2	98637983	98776842	10341	-0.448324	-0.904962	0.00831361	0.0543089
ENSG00000156096	chr4	UGT2B4	70345883	70391732	2489	0.446691	-0.00847336	0.901856	0.0544094
ENSG00000184545	chr11	DUSP8	1575274	1593150	4616	0.446797	-0.00895109	0.902545	0.0546612
ENSG00000100448	chr14	CTSG	25042728	25045466	1374	-0.447865	-0.904741	0.00901037	0.0546812
ENSG00000136021	chr12	SCYL2	100660918	100735502	7470	-0.446588	-0.902757	0.00958145	0.0549979
ENSG00000136448	chr17	NMT1	43128978	43186384	6669	0.446516	-0.00971293	0.902744	0.0550686
ENSG00000188167	chr3	TMPPE	33131913	33138293	3966	0.445472	-0.0103665	0.90131	0.0554293
ENSG00000204444	chr6	APOM	31620193	31625987	1660	-0.444297	-0.899029	0.0104346	0.0554804
ENSG00000151692	chr2	RNF144A	7057523	7208417	6473	-0.44492	-0.900569	0.0107296	0.0556306
ENSG00000125731	chr19	SH2D3A	6752171	6767599	5716	0.445029	-0.0110743	0.901131	0.0558138
ENSG00000198736	chr16	MSRB1	1988211	1993327	2157	-0.442496	-0.898067	0.0130745	0.0569304
ENSG00000180626	chr17	ZNF594	5082831	5095178	5314	0.445542	-0.0135297	0.904614	0.0571275
ENSG00000106052	chr7	TAX1BP1	27778950	27884183	8661	0.441442	-0.0142493	0.897133	0.0575884
ENSG00000072864	chr16	NDE1	15737124	15820210	8035	-0.441071	-0.897351	0.0152092	0.0581212
ENSG00000092969	chr1	TGFB2	218519577	218617961	5151	-0.440459	-0.896232	0.0153131	0.0581899
ENSG00000006114	chr17	SYNRG	35874900	35969544	14277	-0.441079	-0.897543	0.0153857	0.058218
ENSG00000166750	chr17	SLFN5	33570055	33600674	10709	0.440928	-0.0157115	0.897568	0.0584
ENSG00000253767	chr5	PCDHGA8	140772381	140892546	4605	-0.439505	-0.895055	0.0160456	0.0586127
ENSG00000100982	chr20	PCIF1	44563267	44576662	2832	0.439999	-0.0166605	0.896658	0.0589426
ENSG00000197818	chr20	SLC9A8	48429250	48508779	6957	-0.441294	-0.899364	0.0167752	0.0589788
ENSG00000165495	chr11	PKNOX2	125034583	125303285	6538	0.439369	-0.0169187	0.895657	0.0590989
ENSG00000183562	chr11	AC131971.1	3011093	3012563	1471	-0.438059	-0.893153	0.0170348	0.0591916
ENSG00000089048	chr20	ESF1	13694969	13765532	3216	0.439756	-0.0175215	0.897033	0.0594251
ENSG00000077585	chr1	GPR137B	236305832	236385165	2279	-0.439349	-0.896437	0.017739	0.059555
ENSG00000142973	chr1	CYP4B1	47223510	47285085	3459	0.43865	-0.0178697	0.895169	0.0596435
ENSG00000155760	chr2	FZD7	202899310	202903160	3851	-0.437691	-0.89367	0.0182887	0.0598996
ENSG00000007062	chr4	PROM1	15964699	16086001	7465	0.436021	-0.0189232	0.890966	0.0602957
ENSG00000131626	chr11	PPFIA1	70116806	70230509	10467	-0.437843	-0.895	0.0193143	0.0604707
ENSG00000125818	chr20	PSMF1	1093906	1160596	4896	0.435215	-0.0198771	0.890308	0.0608543
ENSG00000100243	chr22	CYB5R3	43013846	43045574	5973	-0.435546	-0.891523	0.0204314	0.0611595
ENSG00000178115	chr15	GOLGA8Q	30844183	30854704	2235	-0.434982	-0.891023	0.021059	0.0615309
ENSG00000101425	chr20	BPI	36888551	36965907	5626	0.435149	-0.0220798	0.892378	0.0621073
ENSG00000214193	chr1	SH3D21	36771988	36790484	4474	-0.43396	-0.889997	0.0220761	0.0621396
ENSG00000176894	chr12	PXMP2	133264192	133297276	2051	0.433833	-0.0226154	0.890282	0.062452
ENSG00000104497	chr8	SNX16	82711816	82755101	4610	-0.432639	-0.887992	0.0227141	0.0625446
ENSG00000143621	chr1	ILF2	153634512	153643524	2033	-0.434851	-0.89282	0.0231179	0.0627091
ENSG00000063660	chr2	GPC1	241375088	241407493	6514	-0.434635	-0.892513	0.0232423	0.062787
ENSG00000111731	chr12	C2CD5	22601517	22697480	6770	0.432199	-0.0232496	0.887648	0.0628663
ENSG00000183287	chr18	CCBE1	57098172	57364612	6577	0.431865	-0.0234112	0.887141	0.0629699
ENSG00000018189	chr4	RUFY3	71569921	71673032	8070	0.431556	-0.0243898	0.887501	0.0635457
ENSG00000031003	chr5	FAM13B	137273649	137387650	6808	-0.434057	-0.893209	0.0250948	0.0638707
ENSG00000097046	chr1	CDC7	91966408	91991321	3599	0.430143	-0.0250774	0.885362	0.0639925
ENSG00000176595	chr8	KBTBD11	1922044	1955102	6710	0.43036	-0.0251292	0.88585	0.0640152
ENSG00000137073	chr9	UBAP2	33921691	34048947	10610	-0.430406	-0.886344	0.0255327	0.0642489
ENSG00000170703	chr17	TTLL6	46839597	46894576	5097	0.43021	-0.0256814	0.886102	0.0643424
ENSG00000102886	chr16	GDPD3	30116131	30125177	1891	-0.429565	-0.885155	0.0260254	0.0645661
ENSG00000116741	chr1	RGS2	192778169	192781403	2086	-0.433142	-0.894154	0.0278712	0.0655143
ENSG00000109775	chr4	UFSP2	186320694	186347139	2781	0.426472	-0.0293041	0.882249	0.0666207
ENSG00000203740	chr1	METTL11B	170115142	170136931	1204	0.425498	-0.0303788	0.881375	0.0673037
ENSG00000132429	chr6	POPDC3	105606155	105627870	1881	0.427555	-0.0305985	0.885708	0.0673471
ENSG00000205177	chr11	C11orf91	33719807	33722347	891	0.424066	-0.0309179	0.87905	0.0676897
ENSG00000196878	chr1	LAMB3	209788215	209825811	4688	-0.423906	-0.878973	0.0311603	0.0678429
ENSG00000137819	chr15	PAQR5	69591286	69700119	6209	-0.423574	-0.878478	0.0313298	0.0679599
ENSG00000121940	chr1	CLCC1	109472130	109506111	4996	0.425386	-0.0317232	0.882495	0.0681159
ENSG00000132405	chr4	TBC1D14	6910969	7034845	6184	0.426505	-0.0319498	0.88496	0.0682019
ENSG00000133704	chr12	IPO8	30781922	30848920	6816	0.422958	-0.0319022	0.877818	0.068334
ENSG00000146535	chr7	GNA12	2767746	2883958	6120	-0.42678	-0.886524	0.0329644	0.0687992
ENSG00000139190	chr12	VAMP1	6571403	6580153	3580	0.422337	-0.0330294	0.877704	0.0690476
ENSG00000167711	chr17	SERPINF2	1646130	1658562	2348	-0.423315	-0.880123	0.0334934	0.0692831
ENSG00000242173	chr16	ARHGDIG	318726	333003	2422	-0.422644	-0.878824	0.0335349	0.0693407
ENSG00000161326	chr17	DUSP14	35849937	35873603	2499	0.423126	-0.0337977	0.88005	0.0694774
ENSG00000163751	chr3	CPA3	148583043	148614983	1848	0.422451	-0.0344219	0.879324	0.0698915
ENSG00000139292	chr12	LGR5	71833550	71980090	5251	-0.422195	-0.879182	0.0347918	0.0701305
ENSG00000124370	chr2	MCEE	71336814	71357369	1624	-0.420383	-0.875677	0.0349099	0.0702949
ENSG00000197355	chr9	UAP1L1	139971953	139978991	5283	0.422471	-0.0352369	0.880179	0.070389
ENSG00000143674	chr1	MLK4	233463514	233520894	7916	0.42048	-0.0354607	0.876422	0.070629
ENSG00000147649	chr8	MTDH	98656407	98740998	6391	-0.419853	-0.875232	0.0355262	0.0707021
ENSG00000139209	chr12	SLC38A4	47158546	47226191	4143	-0.419969	-0.875513	0.0355761	0.0707268
ENSG00000186889	chr2	TMEM17	62727356	62739029	2982	0.420395	-0.0360416	0.876832	0.0709917
ENSG00000182568	chr3	SATB1	18386879	18487080	13405	-0.419486	-0.876454	0.0374825	0.071933
ENSG00000144362	chr2	PHOSPHO2	170550975	170558218	1477	0.418219	-0.0377808	0.874219	0.0721895
ENSG00000228146	chr16	CASP16	3194220	3199964	3428	0.416782	-0.0379455	0.87151	0.0723738
ENSG00000137492	chr11	PRKRIR	76061000	76092015	7727	0.417981	-0.0383934	0.874356	0.0725855
ENSG00000145604	chr5	SKP2	36152091	36184421	3837	-0.41807	-0.874555	0.0384145	0.0725936
ENSG00000168374	chr3	ARF4	57557090	57583947	2595	0.416471	-0.0385396	0.871482	0.0727643
ENSG00000092200	chr14	RPGRIP1	21756098	21819460	5494	-0.415602	-0.870404	0.039199	0.0732302
ENSG00000109332	chr4	UBE2D3	103715540	103790053	10069	0.418014	-0.0394692	0.875497	0.0732569
ENSG00000174374	chr7	WBSCR16	74441226	74490064	4178	0.416899	-0.0393679	0.873166	0.0732594
ENSG00000134825	chr11	TMEM258	61535973	61560274	3068	-0.416978	-0.873593	0.0396358	0.0734231
ENSG00000152689	chr2	RASGRP3	33661391	33789817	11118	-0.415586	-0.871325	0.0401521	0.0738327
ENSG00000059573	chr10	ALDH18A1	97365696	97416463	3756	0.414484	-0.0410389	0.870008	0.0744629
ENSG00000064933	chr2	PMS1	190649107	190742355	5152	-0.414273	-0.869773	0.0412279	0.0745964
ENSG00000101210	chr20	EEF1A2	62119366	62130505	1843	-0.4162	-0.873865	0.041465	0.0746251
ENSG00000196576	chr22	PLXNB2	50713408	50746056	7252	-0.414442	-0.870481	0.0415963	0.0748199
ENSG00000134779	chr18	TPGS2	34359987	34409158	8082	0.415162	-0.0420375	0.872361	0.0750544
ENSG00000213965	chr19	NUDT19	33182867	33204702	2967	-0.414118	-0.870493	0.0422573	0.075262
ENSG00000166965	chr15	RCCD1	91498100	91506349	4963	-0.412791	-0.867799	0.0422163	0.0753223
ENSG00000188010	chr2	MORN2	39103103	39156213	1364	0.413628	-0.0432731	0.870528	0.0759436
ENSG00000171861	chr17	RNMTL1	685513	695749	2065	0.411566	-0.0439019	0.867034	0.0764877
ENSG00000215187	chr9	FAM166B	35561828	35563896	1372	0.412137	-0.0449898	0.869263	0.0771501
ENSG00000159231	chr21	CBR3	37507210	37518864	1169	-0.411369	-0.868089	0.045352	0.0774387
ENSG00000137996	chr1	RTCA	100731763	100758325	3037	-0.409369	-0.864652	0.0459145	0.0779488
ENSG00000188191	chr7	PRKAR1B	588834	767287	4491	0.41049	-0.0461064	0.867086	0.0779918
ENSG00000235169	chr1	SMIM1	3689352	3692546	954	0.409606	-0.0461377	0.86535	0.0780769
ENSG00000133661	chr10	SFTPD	81697496	81742370	1321	0.408751	-0.0467982	0.8643	0.0785719
ENSG00000184451	chr17	CCR10	40830907	40835935	2619	-0.409731	-0.866507	0.0470458	0.0786603
ENSG00000105700	chr19	KXD1	18668572	18680197	4112	-0.407871	-0.862958	0.0472165	0.0789126
ENSG00000079459	chr8	FDFT1	11653082	11696818	5202	-0.407619	-0.863493	0.0482562	0.0796159
ENSG00000131467	chr17	PSME3	40976402	40995774	4894	-0.406689	-0.861988	0.0486095	0.079922
ENSG00000132780	chr1	NASP	46049518	46084566	8293	-0.407538	-0.863798	0.0487214	0.0799289
ENSG00000196267	chr19	ZNF836	52657117	52674896	4229	-0.407028	-0.863016	0.0489587	0.0801259
ENSG00000177453	chr5	NIM1K	43192173	43280952	3619	-0.405926	-0.860963	0.0491115	0.0803152
ENSG00000165895	chr11	ARHGAP42	100558384	100862668	6944	-0.407945	-0.865416	0.0495274	0.0804285
ENSG00000223474	chr1	AL020996.1	26145212	26147288	2077	0.407038	-0.049419	0.863495	0.0804296
ENSG00000267534	chr19	S1PR2	10334520	10341948	1173	-0.4062	-0.861773	0.0493732	0.0804667
ENSG00000008516	chr16	MMP25	3096682	3110727	4126	0.407875	-0.0497029	0.865453	0.08055
ENSG00000138821	chr4	SLC39A8	103172198	103352415	6480	-0.405763	-0.8611	0.0495731	0.0806347
ENSG00000172890	chr11	NADSYN1	71164155	71235153	14970	0.407592	-0.0501843	0.865369	0.0808912
ENSG00000124920	chr11	MYRF	61520114	61555990	10813	0.405078	-0.0499227	0.860078	0.0809232
ENSG00000142544	chr19	CTU1	51600863	51611627	2087	-0.405407	-0.861214	0.0504007	0.0812144
ENSG00000157045	chr16	NTAN1	15131710	15149921	3525	0.405875	-0.0505766	0.862327	0.0812928
ENSG00000115306	chr2	SPTBN1	54683422	54896812	16722	0.404953	-0.0505418	0.860448	0.0813462
ENSG00000066248	chr2	NGEF	233743396	233877982	4687	0.405104	-0.0505618	0.860771	0.0813469
ENSG00000141385	chr18	AFG3L2	12328943	12377313	6624	-0.405294	-0.86119	0.0506016	0.0813577
ENSG00000176531	chr19	PHLDB3	43979106	44009087	4553	-0.408053	-0.867618	0.0515109	0.0817319
ENSG00000241106	chr6	HLA-DOB	32780540	32784825	1858	0.403714	-0.0518545	0.859281	0.0823299
ENSG00000197375	chr5	SLC22A5	131705444	131731306	12788	0.403568	-0.0521489	0.859284	0.0825403
ENSG00000125375	chr14	ATP5S	50779044	50802276	3664	-0.402799	-0.8584	0.0528025	0.0830478
ENSG00000121542	chr3	SEC22A	122920774	122992977	4698	-0.402613	-0.858182	0.0529555	0.0831675
ENSG00000001084	chr6	GCLC	53362139	53481768	8463	-0.402474	-0.858404	0.0534551	0.0835174
ENSG00000137266	chr6	SLC22A23	3269196	3457256	8898	0.40475	-0.0543806	0.863882	0.0839368
ENSG00000140688	chr16	C16orf58	31500792	31520630	3630	-0.401756	-0.857537	0.0540237	0.0839675
ENSG00000143324	chr1	XPR1	180601140	180859387	8903	0.405861	-0.0546379	0.866361	0.0840093
ENSG00000006128	chr7	TAC1	97361220	97369784	1888	-0.40063	-0.85603	0.0547698	0.0845787
ENSG00000175894	chr21	TSPEAR	45917775	46131495	4409	-0.400955	-0.857135	0.055224	0.0848578
ENSG00000101280	chr20	ANGPT4	853296	896977	1939	-0.400437	-0.856318	0.0554433	0.0850563
ENSG00000204920	chr19	ZNF155	44472014	44502477	3436	0.401409	-0.0556496	0.858468	0.0851052
ENSG00000109436	chr4	TBC1D9	141541919	141677274	5603	0.400812	-0.0561353	0.857758	0.0854934
ENSG00000174721	chr10	FGFBP3	93666346	93669240	2545	0.402258	-0.0563415	0.860857	0.0854959
ENSG00000124226	chr20	RNF114	48552948	48570429	2440	0.399118	-0.0561951	0.854431	0.0856972
ENSG00000117899	chr15	MESDC2	81239667	81282219	6466	0.400145	-0.0569092	0.857199	0.0860874
ENSG00000128050	chr4	PAICS	57301907	57327534	4306	-0.400234	-0.857445	0.0569774	0.0861255
ENSG00000150768	chr11	DLAT	111895538	111935114	4831	0.399832	-0.0575552	0.85722	0.0865614
ENSG00000172159	chr9	FRMD3	85857905	86153461	6361	0.400169	-0.0577404	0.858078	0.0866554
ENSG00000072310	chr17	SREBF1	17713713	17740325	8039	0.399282	-0.057622	0.856185	0.086662
ENSG00000248874	chr5	C5orf17	23951457	24178372	1984	0.400603	-0.0579777	0.859185	0.0867752
ENSG00000256043	chr4	CTSO	156845270	156875069	2954	-0.400973	-0.860287	0.0583399	0.0869868
ENSG00000132436	chr7	FIGNL1	50511831	50518088	4951	0.397555	-0.0580617	0.853171	0.0871385
ENSG00000153130	chr4	SCOC	141178440	141306880	6294	0.403956	-0.059038	0.866951	0.0871667
ENSG00000168490	chr8	PHYHIP	22077222	22089854	4165	0.397005	-0.0582538	0.852263	0.0873274
ENSG00000244187	chr9	TMEM141	139685807	139687709	1443	0.397318	-0.0583423	0.852978	0.0873569
ENSG00000156006	chr8	NAT2	18248755	18258728	1322	0.398924	-0.0586304	0.856478	0.087393
ENSG00000037474	chr5	NSUN2	6599352	6633404	5506	0.397669	-0.0588879	0.854225	0.0876993
ENSG00000185803	chr8	SLC52A2	145577795	145584932	2926	-0.397573	-0.85464	0.0594936	0.0881292
ENSG00000138135	chr10	CH25H	90965694	90967071	1378	-0.396137	-0.851759	0.059485	0.088273
ENSG00000143947	chr2	RPS27A	55459039	55462989	3130	0.397895	-0.0599664	0.855756	0.0884239
ENSG00000160404	chr9	TOR2A	130493803	130497604	3802	-0.395339	-0.850783	0.060105	0.08879
ENSG00000162595	chr1	DIRAS3	68511645	68517314	1973	0.396267	-0.061118	0.853652	0.089399
ENSG00000170727	chr8	BOP1	145486055	145515082	3671	-0.395291	-0.851924	0.061342	0.0896615
ENSG00000163864	chr3	NMNAT3	139279022	139396859	3451	0.393524	-0.0621298	0.849178	0.0904103
ENSG00000018510	chr2	AGPS	178257372	178408564	8197	-0.393077	-0.848523	0.062369	0.0906292
ENSG00000143643	chr1	TTC13	231041989	231114621	4212	-0.394518	-0.851825	0.0627896	0.0907645
ENSG00000161981	chr16	SNRNP25	103010	107669	3060	-0.392704	-0.848691	0.0632816	0.0913175
ENSG00000135144	chr12	DTX1	113494514	113535833	4387	0.394083	-0.063521	0.851686	0.0913297
ENSG00000244607	chr3	CCDC13	42734155	42814745	4966	-0.393147	-0.849948	0.0636535	0.0915304
ENSG00000127415	chr4	IDUA	980785	998316	4022	-0.392626	-0.849014	0.0637627	0.0916678
ENSG00000173193	chr3	PARP14	122399465	122449687	10495	-0.392455	-0.849013	0.0641024	0.0919287
ENSG00000169136	chr19	ATF5	50431959	50437192	2954	0.390891	-0.0649017	0.846683	0.092682
ENSG00000173480	chr19	ZNF417	58411664	58427978	4204	0.390859	-0.0651155	0.846833	0.0928387
ENSG00000067066	chr2	SP100	231280657	231408805	12691	0.390287	-0.0651076	0.845682	0.0929012
ENSG00000168273	chr3	SMIM4	52568029	52613253	2482	0.392418	-0.0659169	0.850752	0.0932246
ENSG00000105254	chr19	TBCB	36605191	36616849	3326	-0.390813	-0.847387	0.065762	0.0933068
ENSG00000141698	chr17	NT5C3B	39981335	39992523	2836	-0.390578	-0.847032	0.065877	0.0934175
ENSG00000103168	chr16	TAF1C	84211458	84220669	5565	0.389679	-0.0660657	0.845423	0.093662
ENSG00000196967	chr19	ZNF585A	37597636	37663643	8687	-0.392263	-0.851033	0.0665076	0.0936648
ENSG00000083838	chr19	ZNF446	58985384	58992597	4923	0.389823	-0.0661072	0.845753	0.0936743
ENSG00000155368	chr2	DBI	120124497	120130126	2499	-0.389447	-0.845186	0.0662926	0.0938536
ENSG00000186160	chr1	CYP4Z1	47533160	47583991	1996	0.392504	-0.067196	0.852204	0.0941271
ENSG00000079257	chr3	LXN	158363611	158390482	1504	0.389176	-0.0666626	0.845015	0.0941532
ENSG00000106333	chr7	PCOLCE	100199800	100205798	3532	-0.388428	-0.843509	0.0666535	0.0942392
ENSG00000140945	chr16	CDH13	82660408	83830204	7146	-0.390359	-0.847714	0.0669958	0.0942471
ENSG00000170955	chr11	PRKCDBP	6340176	6341877	1672	0.390337	-0.0673771	0.848052	0.0945238
ENSG00000101361	chr20	NOP56	2632791	2639039	4761	-0.389957	-0.847291	0.0673768	0.0945708
ENSG00000149679	chr20	CABLES2	60963688	60982341	3785	-0.391861	-0.851539	0.0678175	0.0946509
ENSG00000197798	chr11	FAM118B	126081309	126132881	3846	-0.388493	-0.844247	0.0672617	0.0946705
ENSG00000124191	chr20	TOX2	42543504	42698256	3223	0.389211	-0.0675475	0.84597	0.0947869
ENSG00000111203	chr12	ITFG2	2921788	2968957	6250	0.389422	-0.068106	0.84695	0.0951635
ENSG00000077009	chr19	NMRK2	3933101	3942414	1141	0.389075	-0.0684351	0.846584	0.0954453
ENSG00000114378	chr3	HYAL1	50337320	50349812	3132	0.387082	-0.0693255	0.84349	0.096348
ENSG00000114331	chr3	ACAP2	194995465	195163807	11088	0.385913	-0.0692378	0.841064	0.0964369
ENSG00000140548	chr15	ZNF710	90544624	90625438	4936	-0.385665	-0.840561	0.069232	0.0964652
ENSG00000125863	chr20	MKKS	10381657	10414870	6953	0.386559	-0.0694116	0.842529	0.0964791
ENSG00000106153	chr7	CHCHD2	56169262	56174269	1132	-0.385838	-0.841309	0.0696333	0.0967358
ENSG00000135124	chr12	P2RX4	121647660	121671909	8159	0.385911	-0.0696918	0.841513	0.096769
ENSG00000166002	chr11	SMCO4	93211638	93276674	1223	-0.38635	-0.842508	0.0698082	0.0967961
ENSG00000197608	chr19	ZNF841	52567719	52599018	4277	0.386743	-0.0710873	0.844573	0.0976784
ENSG00000100596	chr14	SPTLC2	77972340	78083116	9143	-0.386931	-0.845284	0.0714214	0.0978973
ENSG00000090863	chr16	GLG1	74485856	74641012	9550	0.3843	-0.0719739	0.840573	0.0986621
ENSG00000066923	chr7	STAG3	99775186	99819111	8583	0.383338	-0.072367	0.839043	0.099086
ENSG00000185187	chr11	SIGIRR	405716	417455	3496	0.383561	-0.0727174	0.83984	0.099314
ENSG00000132423	chr6	COQ3	99817276	99842080	1458	-0.383252	-0.839402	0.072897	0.0994904
ENSG00000140682	chr16	TGFB1I1	31482906	31489281	5403	0.382421	-0.0733254	0.838167	0.0999259
ENSG00000163082	chr2	SGPP2	223289236	223425667	3336	-0.383681	-0.841003	0.0736419	0.0999815
ENSG00000187624	chr17	C17orf97	260118	273510	2505	0.382206	-0.0733649	0.837776	0.099986
ENSG00000204099	chr2	NEU4	242749920	242758739	4818	-0.383034	-0.83987	0.0738028	0.100193
ENSG00000111275	chr12	ALDH2	112204691	112247782	2169	0.38404	-0.0742264	0.842306	0.100363
ENSG00000151632	chr10	AKR1C2	5029967	5060223	6086	-0.381551	-0.837025	0.0739225	0.100495
ENSG00000065457	chr16	ADAT1	75630879	75657198	4486	0.381276	-0.0738942	0.836447	0.100514
ENSG00000188716	chr10	DUPD1	76797594	76818272	663	-0.383156	-0.840985	0.0746739	0.100822
ENSG00000113300	chr5	CNOT6	179921412	180005405	6586	0.380696	-0.0747358	0.836128	0.101227
ENSG00000162975	chr2	KCNF1	11052063	11054350	2288	0.381481	-0.0749595	0.837922	0.101279
ENSG00000154889	chr18	MPPE1	11882621	11909222	7630	-0.380508	-0.836183	0.075167	0.101578
ENSG00000091140	chr7	DLD	107531415	107572175	5299	-0.381078	-0.837482	0.0753263	0.101613
ENSG00000103021	chr16	CCDC113	58265061	58317740	5927	0.37955	-0.0756361	0.834736	0.102072
ENSG00000108405	chr17	P2RX1	3799886	3819794	3970	0.379978	-0.0761894	0.836146	0.102424
ENSG00000197958	chr9	RPL12	130209953	130213684	2452	-0.380189	-0.836675	0.0762979	0.102474
ENSG00000164576	chr5	SAP30L	153825517	153840614	6755	-0.380192	-0.83681	0.0764271	0.10257
ENSG00000116273	chr1	PHF13	6673745	6684093	3681	0.380373	-0.0765287	0.837275	0.102619
ENSG00000269549	chr20	AL031663.2	44074071	44077220	3150	0.379066	-0.0764169	0.834548	0.102733
ENSG00000085063	chr11	CD59	33719807	33757991	4942	-0.378954	-0.834402	0.0764947	0.102809
ENSG00000185634	chr15	SHC4	49115932	49255641	6063	0.378958	-0.0765819	0.834498	0.102874
ENSG00000184374	chr8	COLEC10	120007691	120118821	1670	-0.37877	-0.83504	0.0774993	0.103595
ENSG00000159166	chr1	LAD1	201342372	201368736	3237	0.379789	-0.0777599	0.837337	0.103635
ENSG00000133710	chr5	SPINK5	147405246	147516852	4381	-0.380817	-0.839634	0.0780005	0.103657
ENSG00000172780	chr3	RAB43	128806412	128841644	4991	0.379703	-0.0778135	0.837219	0.103688
ENSG00000053747	chr18	LAMA3	21269407	21535030	13522	0.378383	-0.0777235	0.83449	0.103825
ENSG00000040531	chr17	CTNS	3539762	3564836	3398	0.377934	-0.0777952	0.833663	0.103949
ENSG00000110680	chr11	CALCA	14988214	14993900	2128	0.378941	-0.0782134	0.836096	0.104108
ENSG00000103342	chr16	GSPT1	11961985	12009939	8018	-0.378168	-0.835158	0.0788224	0.104691
ENSG00000136122	chr13	BORA	73302061	73330336	2762	0.378498	-0.079603	0.8366	0.10523
ENSG00000168614	chr1	NBPF9	144811744	144830413	7327	0.377663	-0.0798012	0.835128	0.105515
ENSG00000174606	chr1	ANGEL2	213165524	213189168	7349	0.380736	-0.0807978	0.842269	0.105777
ENSG00000160679	chr1	CHTOP	153606525	153618782	5558	-0.381416	-0.843774	0.0809423	0.105777
ENSG00000175879	chr2	HOXD8	176994422	176997423	2629	-0.37542	-0.830766	0.0799268	0.105974
ENSG00000135108	chr12	FBXO21	117581146	117628336	5596	-0.377058	-0.834451	0.0803348	0.106019
ENSG00000117335	chr1	CD46	207925402	207968858	8708	0.375846	-0.0803374	0.832029	0.106218
ENSG00000152749	chr13	GPR180	95254157	95286899	8822	0.375475	-0.0808712	0.831822	0.106688
ENSG00000196428	chr3	TSC22D2	150126122	150184218	11676	-0.374168	-0.829259	0.0809232	0.106945
ENSG00000079435	chr19	LIPE	42905659	42931578	5206	-0.374384	-0.829879	0.0811104	0.107053
ENSG00000124207	chr20	CSE1L	47662849	47713489	3726	0.376452	-0.0816286	0.834533	0.107106
ENSG00000203993	chr9	C9orf37	140509784	140513358	1841	0.376035	-0.0815858	0.833655	0.107143
ENSG00000169397	chr14	RNASE3	21359558	21360507	720	-0.375443	-0.833308	0.0824215	0.107883
ENSG00000182952	chr6	HMGN4	26538633	26546482	1274	-0.374454	-0.831424	0.0825162	0.108123
ENSG00000170091	chr5	NSG2	173472607	173670504	3946	0.375109	-0.0826796	0.832898	0.108138
ENSG00000204308	chr6	RNF5	32146131	32151930	2043	0.373912	-0.0824273	0.830252	0.108146
ENSG00000133937	chr14	GSC	95234553	95236562	1259	0.372957	-0.0823341	0.828249	0.108237
ENSG00000117408	chr1	IPO13	44412611	44433694	5083	0.372978	-0.0825748	0.828531	0.10842
ENSG00000243477	chr3	NAT6	50333833	50336852	2188	0.372525	-0.0825606	0.827611	0.108487
ENSG00000112294	chr6	ALDH5A1	24495080	24537435	5525	0.372964	-0.0838846	0.829813	0.109437
ENSG00000244045	chr17	TMEM199	26684604	26708716	5114	-0.37136	-0.826479	0.0837595	0.10962
ENSG00000184857	chr16	TMEM186	8874241	8891505	1978	0.372009	-0.0842557	0.828273	0.109892
ENSG00000186522	chr2	2017-09-10	110300559	110371783	4162	0.371196	-0.0844318	0.826823	0.110173
ENSG00000125458	chr17	NT5C	73126320	73127890	1571	0.37163	-0.084799	0.828059	0.110382
ENSG00000107282	chr9	APBA1	72042446	72287222	6534	-0.371399	-0.827548	0.0847496	0.110385
ENSG00000135441	chr12	BLOC1S1	56109820	56113871	1657	-0.371201	-0.827442	0.0850407	0.110647
ENSG00000198794	chr15	SCAMP5	75249560	75313837	4874	-0.376488	-0.839272	0.0862955	0.110681
ENSG00000106733	chr9	NMRK1	77675489	77703133	3865	-0.371534	-0.828251	0.0851824	0.110698
ENSG00000237440	chr19	ZNF737	20718631	20748615	3539	0.370806	-0.0851321	0.826745	0.110789
ENSG00000164896	chr7	FASTK	150773711	150777953	3774	-0.370356	-0.825857	0.0851439	0.110879
ENSG00000167969	chr16	ECI1	2289396	2302301	3234	-0.371379	-0.828278	0.0855213	0.11099
ENSG00000174100	chr17	MRPL45	36452989	36479101	2193	0.371526	-0.0857516	0.828804	0.111143
ENSG00000185298	chr17	CCDC137	79633394	79640934	2762	0.372301	-0.0859717	0.830574	0.111176
ENSG00000104450	chr8	SPAG1	101170134	101271506	5054	0.369994	-0.0856615	0.82565	0.11135
ENSG00000112685	chr6	EXOC2	485133	693117	4989	0.369026	-0.0859829	0.824035	0.111779
ENSG00000182325	chr8	FBXL6	145579091	145583036	3375	-0.370214	-0.826704	0.0862763	0.111792
ENSG00000140368	chr15	PSTPIP1	77285700	77329673	4468	0.37161	-0.0870146	0.830235	0.112114
ENSG00000153037	chr5	SRP19	112196919	112205485	3598	0.369392	-0.086775	0.82556	0.112334
ENSG00000160318	chr19	CLDND2	51870352	51872257	1156	0.368804	-0.0867682	0.824377	0.112437
ENSG00000254521	chr19	SIGLEC12	51994611	52005043	2201	-0.368624	-0.824255	0.087006	0.112658
ENSG00000204438	chr6	GPANK1	31629006	31634060	3528	-0.36822	-0.823574	0.0871334	0.112834
ENSG00000186446	chr3	ZNF501	44771088	44778575	3910	-0.368581	-0.824382	0.0872205	0.112835
ENSG00000205659	chr14	LIN52	74551499	74667936	3690	0.369369	-0.087517	0.826254	0.112922
ENSG00000215271	chr14	HOMEZ	23741666	23768656	5616	-0.368527	-0.824436	0.0873832	0.112974
ENSG00000109854	chr11	HTATIP2	20385231	20405329	2797	0.368719	-0.0874346	0.824873	0.112978
ENSG00000062194	chr5	GPBP1	56469775	56560506	6493	0.367356	-0.0881766	0.822889	0.113822
ENSG00000064652	chr5	SNX24	122179134	122365049	3550	-0.368467	-0.825949	0.0890154	0.114274
ENSG00000124302	chr19	CHST8	34112861	34264414	3052	0.369578	-0.0894142	0.82857	0.114376
ENSG00000162623	chr1	TYW3	75198836	75232362	4616	0.369474	-0.0896395	0.828588	0.114574
ENSG00000148730	chr10	EIF4EBP2	72164135	72188374	7257	0.36697	-0.0890756	0.823017	0.114608
ENSG00000138483	chr3	CCDC54	107096188	107097481	1294	-0.366836	-0.822914	0.089242	0.114766
ENSG00000170549	chr5	IRX1	3596168	3601517	1858	-0.366404	-0.821988	0.0891806	0.114801
ENSG00000139910	chr14	NOVA1	26912299	27066960	10046	0.368172	-0.0896138	0.825958	0.114803
ENSG00000171503	chr4	ETFDH	159593277	159630775	4493	0.366222	-0.0892293	0.821674	0.114875
ENSG00000181004	chr4	BBS12	123653857	123666098	3432	-0.367222	-0.823939	0.0894959	0.114893
ENSG00000181852	chr12	RNF41	56598285	56615717	4211	-0.366373	-0.82204	0.0892949	0.114898
ENSG00000134905	chr13	CARS2	111293759	111365950	10460	0.366091	-0.0892509	0.821433	0.114918
ENSG00000086015	chr1	MAST2	46252659	46501796	7877	0.367922	-0.0897957	0.825639	0.114996
ENSG00000158467	chr7	AHCYL2	128864864	129070052	6899	-0.366013	-0.821918	0.0898917	0.115443
ENSG00000224940	chr7	PRRT4	127990379	128001739	3683	-0.367713	-0.825814	0.0903889	0.115507
ENSG00000125753	chr19	VASP	46009837	46030241	3601	-0.366753	-0.823805	0.090298	0.115622
ENSG00000169515	chr19	CCDC8	46913629	46916841	3213	-0.366458	-0.823988	0.0910713	0.116295
ENSG00000077616	chr11	NAALAD2	89864683	89926062	7254	0.366433	-0.0910758	0.823941	0.116304
ENSG00000115350	chr2	POLE4	75185619	75197255	2151	-0.364402	-0.819403	0.0905982	0.116326
ENSG00000259511	chr15	UBE2Q2L	84841242	84850986	499	0.364271	-0.0911738	0.819716	0.116813
ENSG00000136827	chr9	TOR1A	132575223	132586413	3766	-0.365368	-0.822212	0.0914762	0.116836
ENSG00000140104	chr14	C14orf79	105452112	105476819	5225	-0.365167	-0.821781	0.0914466	0.116852
ENSG00000114405	chr3	C3orf14	62304648	62321888	4430	-0.366582	-0.82522	0.0920567	0.117056
ENSG00000196460	chr2	RFX8	102013823	102091165	2625	-0.363816	-0.81901	0.0913775	0.117068
ENSG00000115993	chr2	TRAK2	202241930	202316302	7595	-0.363328	-0.818515	0.0918592	0.117555
ENSG00000123453	chr9	SARDH	136528682	136605077	5391	-0.364507	-0.821399	0.0923857	0.117738
ENSG00000196659	chr2	TTC30B	178413726	178417742	4017	0.365115	-0.09258	0.822809	0.11777
ENSG00000158457	chr7	TSPAN33	128784712	128808671	2496	-0.363636	-0.819591	0.0923192	0.117862
ENSG00000124532	chr6	MRS2	24403153	24425810	4521	0.36403	-0.0925812	0.820642	0.117992
ENSG00000112164	chr6	GLP1R	39016574	39055519	3105	0.363976	-0.092821	0.820773	0.118196
ENSG00000087152	chr17	ATXN7L3	42269173	42277481	5301	0.362887	-0.0929912	0.818765	0.118557
ENSG00000132563	chr5	REEP2	137774706	137782658	3284	0.363291	-0.0932097	0.819792	0.11865
ENSG00000075336	chr18	TIMM21	71815746	71826197	3640	0.362933	-0.0932374	0.819103	0.118746
ENSG00000153071	chr5	DAB2	39371780	39462402	7714	-0.36399	-0.821555	0.0935753	0.1188
ENSG00000164978	chr9	NUDT2	34329504	34343709	1073	-0.362336	-0.817823	0.0931505	0.1188
ENSG00000161905	chr17	ALOX15	4534197	4545589	3404	-0.362021	-0.817325	0.093282	0.118972
ENSG00000104783	chr19	KCNN4	44270685	44285409	3289	-0.362529	-0.818943	0.093885	0.119354
ENSG00000023191	chr11	RNH1	494512	507300	7367	0.3622	-0.0938104	0.81821	0.119362
ENSG00000132840	chr5	BHMT2	78365540	78385289	3182	0.362234	-0.094043	0.818511	0.119543
ENSG00000130684	chr20	ZNF337	25654851	25677477	3823	-0.362441	-0.81902	0.0941386	0.119577
ENSG00000124116	chr20	WFDC3	44376583	44420571	2405	0.361372	-0.0941823	0.816926	0.119838
ENSG00000108924	chr17	HLF	53342373	53402426	6602	-0.361643	-0.818462	0.095177	0.120587
ENSG00000149273	chr11	RPS3	75110530	75133324	5894	-0.360668	-0.81693	0.0955935	0.121135
ENSG00000186104	chr11	CYP2R1	14899553	14913798	3949	0.360539	-0.0960185	0.817097	0.121509
ENSG00000084710	chr2	EFR3B	25264999	25378243	6828	0.359379	-0.0957465	0.814505	0.121539
ENSG00000028839	chr6	TBPL1	134273308	134311570	5039	0.360316	-0.0960672	0.8167	0.121597
ENSG00000164142	chr4	FAM160A1	152330368	152584784	4932	0.360959	-0.0965801	0.818498	0.121875
ENSG00000162599	chr1	NFIA	61330931	61928465	10872	0.359636	-0.0967104	0.815982	0.122271
ENSG00000143753	chr1	DEGS1	224363458	224381143	2515	-0.358571	-0.814001	0.0968587	0.122627
ENSG00000127955	chr7	GNAI1	79763271	79848718	4547	-0.358384	-0.813691	0.0969234	0.122722
ENSG00000006453	chr7	BAIAP2L1	97920963	98030380	4798	-0.358199	-0.813619	0.0972208	0.123007
ENSG00000134020	chr8	PEBP4	22570769	22857513	1324	0.359375	-0.0976511	0.816401	0.123098
ENSG00000005108	chr7	THSD7A	11409984	11871824	10923	0.359503	-0.0978062	0.816812	0.123197
ENSG00000067365	chr16	METTL22	8715540	8740081	4824	0.358052	-0.0974755	0.81358	0.12325
ENSG00000135972	chr2	MRPS9	105654441	105716418	1915	0.35933	-0.0981052	0.816764	0.12348
ENSG00000160284	chr21	SPATC1L	47581062	47604390	2333	-0.35738	-0.812832	0.0980732	0.123893
ENSG00000171724	chr16	VAT1L	77822427	78014004	4137	-0.356366	-0.811503	0.0987714	0.1247
ENSG00000160049	chr1	DFFA	10516579	10532583	6622	0.356125	-0.098854	0.811105	0.124823
ENSG00000179774	chr10	ATOH7	69990386	69991871	1486	0.358269	-0.0995442	0.816082	0.124902
ENSG00000105854	chr7	PON2	95034175	95064510	3712	-0.35639	-0.812306	0.0995258	0.125318
ENSG00000184117	chr22	NIPSNAP1	29950797	29977326	3067	0.357439	-0.0999253	0.814803	0.125406
ENSG00000100580	chr14	TMED8	77801364	77843452	7784	0.35593	-0.0995069	0.811368	0.125409
ENSG00000101019	chr20	UQCC1	33890369	33999944	6916	-0.357393	-0.814899	0.100113	0.125571
ENSG00000167670	chr19	CHAF1A	4402659	4445015	4299	-0.359454	-0.820202	0.101294	0.126067
ENSG00000179299	chr4	NSUN7	40751914	40812002	4728	-0.355473	-0.811489	0.100544	0.126376
ENSG00000047188	chr5	YTHDC2	112849380	112930982	10816	0.356561	-0.100928	0.81405	0.126439
ENSG00000162878	chr2	PKDCC	42275160	42285668	3925	0.355327	-0.101	0.811654	0.126789
ENSG00000141524	chr17	TMC6	76106539	76128488	8669	0.354672	-0.100907	0.810251	0.126866
ENSG00000083097	chr6	DOPEY1	83777385	83881069	10613	0.354916	-0.101352	0.811183	0.127179
ENSG00000183826	chr6	BTBD9	38136227	38607924	9451	0.354379	-0.101346	0.810104	0.127302
ENSG00000122299	chr16	ZC3H7A	11844442	11891123	7076	-0.354164	-0.809962	0.101635	0.127594
ENSG00000140950	chr16	TLDC1	84511681	84587639	6505	-0.354732	-0.812303	0.10284	0.128462
ENSG00000134809	chr11	TIMM10	57295936	57298276	777	-0.353865	-0.810477	0.102748	0.128596
ENSG00000147592	chr8	LACTB2	71547553	71581409	1931	-0.353851	-0.811237	0.103536	0.129258
ENSG00000156239	chr21	N6AMT1	30244513	30257693	4865	-0.352318	-0.807972	0.103335	0.129465
ENSG00000166963	chr15	MAP1A	43803156	43823818	10652	-0.354148	-0.812361	0.104065	0.129627
ENSG00000197353	chr8	LYPD2	143831568	143833952	594	0.351463	-0.103669	0.806594	0.129958
ENSG00000173486	chr11	FKBP2	64008475	64011604	1608	-0.351783	-0.807408	0.103841	0.130024
ENSG00000183077	chr17	AFMID	76183398	76203782	4048	0.356486	-0.105599	0.818572	0.130331
ENSG00000176973	chr11	FAM89B	65339820	65341669	1458	0.351797	-0.104628	0.808222	0.130682
ENSG00000103257	chr16	SLC7A5	87863629	87903094	4745	0.350995	-0.104677	0.806667	0.130925
ENSG00000081870	chr1	HSPB11	54382247	54411602	3236	0.352168	-0.105754	0.810091	0.131537
ENSG00000147604	chr8	RPL7	74202506	74208024	2903	0.351015	-0.105702	0.807731	0.131785
ENSG00000186642	chr11	PDE2A	72287185	72385635	7182	-0.350944	-0.807876	0.105988	0.132045
ENSG00000186453	chr2	FAM228A	24397938	24423718	2265	0.350245	-0.105951	0.806441	0.132193
ENSG00000155265	chr10	GOLGA7B	99609996	99631337	3409	0.350488	-0.10615	0.807126	0.132298
ENSG00000055483	chr17	USP36	76783463	76837523	10409	-0.35109	-0.808818	0.106639	0.132557
ENSG00000164904	chr5	ALDH7A1	125877533	125931110	6911	0.352014	-0.106944	0.810972	0.132578
ENSG00000066056	chr1	TIE1	43766664	43788779	6694	-0.349802	-0.806606	0.107001	0.133197
ENSG00000054983	chr14	GALC	88304164	88460009	6825	0.351084	-0.107481	0.809649	0.13327
ENSG00000170837	chr3	GPR27	71803201	71805647	2447	-0.348672	-0.804277	0.106933	0.133433
ENSG00000182919	chr11	C11orf54	93474757	93497915	6269	-0.348497	-0.803897	0.106902	0.133452
ENSG00000138111	chr10	TMEM180	104221149	104236802	3821	-0.34945	-0.806398	0.107498	0.13371
ENSG00000119509	chr9	INVS	102861538	103063282	6241	0.350489	-0.107828	0.808806	0.133719
ENSG00000146731	chr7	CCT6A	56119323	56131682	3901	0.350676	-0.107947	0.809299	0.13377
ENSG00000126351	chr17	THRA	38214543	38250120	6959	0.348425	-0.107279	0.804129	0.133792
ENSG00000152601	chr3	MBNL1	151961617	152183569	9989	0.349414	-0.1076	0.806429	0.133806
ENSG00000152465	chr10	NMT2	15144583	15210692	5058	0.349194	-0.107679	0.806066	0.133931
ENSG00000198933	chr17	TBKBP1	45771447	45789416	4280	0.348297	-0.107947	0.804542	0.134395
ENSG00000075142	chr7	SRI	87834433	87856308	4237	-0.348577	-0.80536	0.108206	0.134541
ENSG00000216490	chr19	IFI30	18283972	18288927	2481	0.347624	-0.107952	0.803199	0.134577
ENSG00000150712	chr5	MTMR12	32227100	32313115	5545	0.348273	-0.108175	0.804722	0.134596
ENSG00000214595	chr2	EML6	54950636	55199157	14422	0.348822	-0.10866	0.806305	0.134863
ENSG00000227345	chr10	PARG	51026325	51130715	3266	-0.347788	-0.804141	0.108565	0.135057
ENSG00000118961	chr2	C2orf43	20883788	21022882	4277	0.34658	-0.108921	0.802082	0.135686
ENSG00000159063	chr11	ALG8	77811982	77850706	3449	0.346023	-0.108898	0.800943	0.135816
ENSG00000141480	chr17	ARRB2	4613784	4624794	4372	-0.34705	-0.803751	0.10965	0.136183
ENSG00000257093	chr7	KIAA1147	141356528	141401953	7356	-0.346857	-0.803704	0.10999	0.136527
ENSG00000214435	chr10	AS3MT	104629273	104661656	2404	0.346901	-0.110044	0.803845	0.136562
ENSG00000135736	chr16	CCDC102A	57546090	57570511	2582	-0.346088	-0.802008	0.109832	0.136601
ENSG00000011260	chr17	UTP18	49337889	49375297	2721	0.346287	-0.110041	0.802615	0.136726
ENSG00000162367	chr1	TAL1	47681962	47697892	5706	0.346299	-0.1106	0.803197	0.137203
ENSG00000204323	chr17	SMIM5	73629514	73637484	5117	-0.345906	-0.802323	0.11051	0.137234
ENSG00000072954	chr19	TMEM38A	16771938	16800840	3005	-0.346651	-0.804093	0.110791	0.13727
ENSG00000160223	chr21	ICOSLG	45642874	45660849	8110	-0.346757	-0.804394	0.11088	0.137318
ENSG00000068654	chr2	POLR1A	86247339	86333278	13519	0.345764	-0.111758	0.803285	0.138346
ENSG00000177570	chr8	SAMD12	119201698	119634234	10756	0.344878	-0.111764	0.80152	0.138599
ENSG00000172613	chr11	RAD9A	67159176	67165881	3175	0.347016	-0.113013	0.807045	0.139076
ENSG00000145781	chr5	COMMD10	115420688	115748459	2464	0.344214	-0.112444	0.800871	0.139373
ENSG00000159496	chr22	RGL4	24030323	24041363	4715	-0.344299	-0.801074	0.112476	0.139377
ENSG00000146453	chr6	PNLDC1	160221298	160241736	2189	-0.342578	-0.797578	0.112422	0.139819
ENSG00000164631	chr7	ZNF12	6728064	6746554	5297	-0.344453	-0.802063	0.113158	0.139923
ENSG00000139874	chr14	SSTR1	38677204	38682272	4295	0.343525	-0.113174	0.800225	0.140201
ENSG00000159713	chr16	TPPP3	67423712	67427438	2618	-0.344474	-0.802557	0.113608	0.140306
ENSG00000175920	chr4	DOK7	3465033	3503200	4036	0.341748	-0.113609	0.797104	0.14109
ENSG00000189334	chr1	S100A14	153586731	153589462	1277	0.344757	-0.114705	0.804218	0.141174
ENSG00000127578	chr16	WFIKKN1	679239	684116	4878	0.341963	-0.113881	0.797807	0.141265
ENSG00000204291	chr9	COL15A1	101705461	101833069	6637	-0.343683	-0.801829	0.114463	0.141273
ENSG00000171320	chr8	ESCO2	27629466	27670157	7973	0.344637	-0.115103	0.804377	0.141552
ENSG00000177427	chr17	MIEF2	18163848	18169866	3969	0.341471	-0.114063	0.797005	0.141567
ENSG00000125246	chr13	CLYBL	100258919	100549387	7826	-0.34226	-0.798858	0.114337	0.141576
ENSG00000122085	chr2	MTERFD2	242011584	242041747	9938	-0.342495	-0.801249	0.116259	0.143181
ENSG00000215595	chr20	C20orf202	1184098	1188918	1604	0.339933	-0.11545	0.795315	0.143234
ENSG00000245017	chr12	RP11-181C3.1	98879322	98897633	1918	0.340867	-0.11599	0.797725	0.143429
ENSG00000100075	chr22	SLC25A1	19163095	19166343	2089	-0.341322	-0.79892	0.116276	0.143543
ENSG00000143340	chr1	FAM163A	179712298	179785333	2909	-0.340921	-0.798137	0.116295	0.143679
ENSG00000184371	chr1	CSF1	110452864	110473614	5418	0.340064	-0.116898	0.797025	0.144465
ENSG00000103275	chr16	UBE2I	1355548	1377019	12368	-0.339365	-0.795594	0.116864	0.144646
ENSG00000257218	chr12	GATC	120884241	120899389	2259	-0.339434	-0.795773	0.116906	0.144663
ENSG00000111450	chr12	STX2	131274145	131323811	3723	0.33972	-0.117006	0.796447	0.144664
ENSG00000242114	chr22	MTFP1	30821518	30825045	1700	-0.339029	-0.794888	0.116829	0.144718
ENSG00000128609	chr7	NDUFA5	123177051	123198309	9851	-0.339449	-0.795875	0.116977	0.14472
ENSG00000183186	chr19	C2CD4C	405438	409139	3098	-0.339695	-0.796918	0.117528	0.145129
ENSG00000164707	chr7	SLC13A4	135365985	135414006	8015	0.339655	-0.11756	0.796871	0.145171
ENSG00000111215	chr12	PRR4	10977559	11324212	4697	-0.341478	-0.801622	0.118666	0.145586
ENSG00000139117	chr12	CPNE8	39040624	39301232	5178	0.338098	-0.117644	0.79384	0.14572
ENSG00000122707	chr9	RECK	36036430	36124448	6045	0.33856	-0.118012	0.795132	0.145903
ENSG00000103494	chr16	RPGRIP1L	53631595	53737850	12857	-0.337733	-0.793817	0.118351	0.146458
ENSG00000169203	chr16	RP11-231C14.4	29495010	29517320	4250	0.338697	-0.118716	0.79611	0.146481
ENSG00000170807	chr7	LMOD2	123295861	123304344	2731	-0.337522	-0.793625	0.11858	0.146725
ENSG00000185532	chr10	PRKG1	52750945	54058110	7674	0.338105	-0.118819	0.795029	0.146755
ENSG00000134709	chr1	HOOK1	60280458	60342050	6845	-0.337363	-0.793512	0.118785	0.146956
ENSG00000173557	chr2	C2orf70	26785450	26802400	2507	-0.336646	-0.792211	0.118919	0.147299
ENSG00000182985	chr11	CADM1	115039938	115375675	11015	0.336723	-0.119208	0.792654	0.147532
ENSG00000120708	chr5	TGFBI	135364584	135399507	7835	0.336895	-0.119733	0.793524	0.147942
ENSG00000114771	chr3	AADAC	151531825	151546276	1668	-0.335988	-0.792029	0.120052	0.148513
ENSG00000184163	chr1	FAM132A	1177826	1182102	1794	0.335834	-0.120358	0.792027	0.148834
ENSG00000185860	chr1	C1orf110	162794248	162838605	4319	0.335167	-0.120707	0.791042	0.149358
ENSG00000187531	chr17	SIRT7	79869815	79879199	6152	0.336779	-0.121493	0.795051	0.14954
ENSG00000113356	chr5	POLR3G	89767565	89810370	4019	-0.334892	-0.790653	0.120869	0.149591
ENSG00000012061	chr19	ERCC1	45910591	45982086	5576	-0.334735	-0.790396	0.120927	0.149693
ENSG00000010072	chr1	SPRTN	231472850	231490769	5906	-0.33431	-0.789618	0.120999	0.149895
ENSG00000231500	chr6	RPS18	33239787	33244287	1898	0.336087	-0.121675	0.793849	0.149923
ENSG00000230567	chr8	FAM203B	145437880	145440835	2695	0.336158	-0.121733	0.79405	0.149953
ENSG00000125337	chr6	KIF25	168396921	168445769	2797	0.335555	-0.12174	0.79285	0.150153
ENSG00000090382	chr12	LYZ	69742121	69748014	1764	0.334787	-0.121559	0.791134	0.15024
ENSG00000182851	chr8	GPIHBP1	144295068	144299044	2281	0.33874	-0.123122	0.800603	0.150353
ENSG00000151208	chr10	DLG5	79550549	79686378	10365	-0.334754	-0.791527	0.12202	0.150663
ENSG00000132432	chr7	SEC61G	54819943	54827667	1842	0.334266	-0.122155	0.790687	0.150942
ENSG00000135502	chr12	SLC26A10	58013310	58019934	4276	-0.334632	-0.791671	0.122407	0.151047
ENSG00000166260	chr17	COX11	53029263	53046146	6488	0.336536	-0.123718	0.796789	0.151593
ENSG00000105379	chr19	ETFB	51848423	51869672	6526	0.333468	-0.122678	0.789613	0.151672
ENSG00000064545	chr19	TMEM161A	19229978	19249322	3281	0.334227	-0.123367	0.791822	0.152038
ENSG00000114544	chr3	SLC41A3	125725198	125820404	6592	0.332762	-0.123	0.788523	0.152195
ENSG00000103932	chr15	RPAP1	41809374	41836467	7046	-0.332231	-0.787646	0.123183	0.152536
ENSG00000151376	chr11	ME3	86152150	86383678	3838	0.332871	-0.123542	0.789284	0.152645
ENSG00000185015	chr8	CA13	86132816	86196302	5528	-0.332942	-0.790437	0.124553	0.153529
ENSG00000166912	chr15	MTMR10	31231144	31283810	8817	0.33191	-0.124389	0.78821	0.153729
ENSG00000213246	chr17	SUPT4H1	56422539	56430454	2076	0.331798	-0.124574	0.788171	0.153934
ENSG00000177191	chr19	B3GNT8	41931264	41934635	1874	0.331243	-0.124517	0.787004	0.15407
ENSG00000130158	chr19	DOCK6	11309971	11373157	12435	0.330497	-0.124646	0.785639	0.15444
ENSG00000160213	chr21	CSTB	45192393	45196326	2490	0.332204	-0.125851	0.790259	0.154945
ENSG00000136856	chr9	SLC2A8	130159421	130170703	3924	0.332094	-0.126277	0.790466	0.155367
ENSG00000237541	chr6	HLA-DQA2	32709119	32714992	1524	0.32983	-0.125852	0.785511	0.155761
ENSG00000182257	chr22	C22orf26	46445358	46450024	2817	0.329517	-0.126114	0.785148	0.156108
ENSG00000113597	chr5	TRAPPC13	64920543	64962060	7049	0.330904	-0.126745	0.788553	0.156198
ENSG00000116176	chr16	TPSG1	1271651	1275257	1255	0.332979	-0.127686	0.793644	0.156329
ENSG00000155729	chr2	KCTD18	201353675	201384507	4915	-0.329566	-0.78557	0.126439	0.156385
ENSG00000068885	chr3	IFT80	159974774	160117668	7175	-0.32903	-0.784944	0.126884	0.156976
ENSG00000171385	chr1	KCND3	112313284	112531777	7863	0.328869	-0.12688	0.784618	0.157029
ENSG00000165029	chr9	ABCA1	107543283	107690518	11350	0.329289	-0.127086	0.785663	0.15707
ENSG00000119333	chr9	WDR34	131395940	131419066	2604	-0.329747	-0.786977	0.127483	0.157269
ENSG00000138750	chr4	NUP54	77035812	77069668	4062	-0.328567	-0.784861	0.127727	0.157906
ENSG00000100889	chr14	PCK2	24563262	24579807	4189	0.329936	-0.128462	0.788335	0.15809
ENSG00000130414	chr2	NDUFA10	240831867	240964819	9516	0.327682	-0.12778	0.783144	0.158269
ENSG00000137463	chr4	MGARP	140187317	140201492	1339	-0.328488	-0.785563	0.128586	0.158716
ENSG00000100228	chr22	RAB36	23487513	23506537	4107	-0.327803	-0.784071	0.128465	0.15885
ENSG00000120688	chr13	WBP4	41635410	41658137	2618	0.328522	-0.128893	0.785937	0.158984
ENSG00000176753	chr15	C15orf56	40542865	40545170	2306	0.327204	-0.128626	0.783033	0.159211
ENSG00000197766	chr19	CFD	859453	863453	1235	-0.32883	-0.787023	0.129363	0.159301
ENSG00000178338	chr5	ZNF354B	178286954	178315123	3750	0.329274	-0.12955	0.788098	0.159312
ENSG00000187715	chr3	KBTBD12	127634075	127706514	5818	-0.328196	-0.785857	0.129464	0.15962
ENSG00000137411	chr6	VARS2	30876019	30894236	8448	0.328455	-0.129711	0.786621	0.159751
ENSG00000151917	chr6	BEND6	56819773	56892140	5739	0.32673	-0.12938	0.782841	0.160072
ENSG00000103316	chr16	CRYM	21250195	21314404	3782	-0.326626	-0.782736	0.129484	0.160205
ENSG00000189042	chr19	ZNF567	37178514	37218603	4724	0.328483	-0.13074	0.787707	0.160678
ENSG00000183092	chr14	BEGAIN	101003486	101053750	7073	-0.325723	-0.781856	0.130411	0.161384
ENSG00000075702	chr19	WDR62	36545783	36596008	9775	-0.32475	-0.779879	0.130379	0.161713
ENSG00000106605	chr7	BLVRA	43798279	43846939	1819	-0.326639	-0.784528	0.131249	0.161815
ENSG00000137764	chr15	MAP2K5	67835047	68099461	5031	0.325882	-0.131486	0.78325	0.162312
ENSG00000138190	chr10	EXOC6	94590935	94819250	6359	0.326416	-0.132144	0.784976	0.162717
ENSG00000107819	chr10	SFXN3	102790991	102800998	4628	0.325355	-0.132352	0.783061	0.163303
ENSG00000112667	chr6	DNPH1	43193367	43197222	1250	0.326805	-0.132973	0.786582	0.163331
ENSG00000119411	chr9	BSPRY	116111821	116133513	2339	0.324205	-0.132037	0.780447	0.163443
ENSG00000198542	chr13	ITGBL1	102104966	102375456	3990	0.324686	-0.132509	0.78188	0.163697
ENSG00000169247	chr5	SH3TC2	148303202	148442726	15047	-0.327835	-0.790209	0.13454	0.164377
ENSG00000119147	chr2	C2orf40	106679702	106694615	1741	0.322552	-0.132815	0.777918	0.164788
ENSG00000163898	chr3	LIPH	185224050	185270401	4122	-0.323218	-0.779631	0.133196	0.164886
ENSG00000103657	chr15	HERC1	63900817	64126141	17053	-0.323942	-0.781453	0.133569	0.164956
ENSG00000118514	chr6	ALDH8A1	135238528	135271260	2868	0.323831	-0.133528	0.781189	0.16496
ENSG00000188372	chr7	ZP3	76026835	76071388	2716	-0.32251	-0.778405	0.133385	0.165332
ENSG00000112584	chr6	FAM120B	170599791	170716153	6029	-0.322188	-0.777866	0.133489	0.165552
ENSG00000129353	chr19	SLC44A2	10713133	10755235	5216	0.323459	-0.134175	0.781093	0.165699
ENSG00000116198	chr1	CEP104	3728645	3773778	7876	-0.321505	-0.77651	0.133499	0.165824
ENSG00000165526	chr11	RPUSD4	126071993	126081587	4080	-0.322032	-0.777921	0.133856	0.165952
ENSG00000255874	chr13	LINC00346	111521578	111522162	585	-0.322115	-0.778339	0.134108	0.166154
ENSG00000111879	chr6	FAM184A	119280928	119470552	7766	0.322027	-0.1341	0.778155	0.166181
ENSG00000150401	chr13	DCUN1D2	114110134	114145267	4346	-0.321567	-0.777221	0.134087	0.166347
ENSG00000185127	chr6	C6orf120	170102233	170106401	4169	0.321257	-0.134091	0.776604	0.16647
ENSG00000102977	chr16	ACD	67691415	67694713	3218	0.322615	-0.134996	0.780225	0.166783
ENSG00000171940	chr20	ZNF217	52183604	52226446	6181	0.322799	-0.135354	0.780951	0.167043
ENSG00000111981	chr6	ULBP1	150285143	150294846	3142	-0.32139	-0.777976	0.135196	0.167446
ENSG00000173262	chr12	SLC2A14	7965108	8043744	5575	0.320976	-0.135051	0.777003	0.167473
ENSG00000138468	chr3	SENP7	101043049	101232085	6396	-0.324181	-0.785231	0.136869	0.167906
ENSG00000161929	chr17	SCIMP	5112256	5138155	4208	0.320242	-0.135597	0.776081	0.168269
ENSG00000011295	chr17	TTC19	15902694	15948329	5966	-0.31993	-0.775384	0.135524	0.168325
ENSG00000147894	chr9	C9orf72	27546544	27573864	6061	0.320775	-0.136303	0.777853	0.168716
ENSG00000167723	chr17	TRPV3	3413796	3461289	9780	0.319412	-0.135889	0.774713	0.168872
ENSG00000169504	chr1	CLIC4	25071848	25170815	4495	0.322448	-0.13719	0.782086	0.16888
ENSG00000134769	chr18	DTNA	32073254	32471808	12646	-0.319336	-0.774803	0.136131	0.169128
ENSG00000118200	chr1	CAMSAP2	200708686	200829832	7777	0.319803	-0.136578	0.776183	0.169359
ENSG00000129946	chr19	SHC2	416583	460996	4796	0.320173	-0.136867	0.777214	0.169482
ENSG00000073350	chr17	LLGL2	73521161	73571289	7909	0.320164	-0.136899	0.777228	0.169515
ENSG00000172469	chr6	MANEA	96025419	96057333	5187	-0.320036	-0.776933	0.136861	0.169531
ENSG00000124613	chr6	ZNF391	27342394	27371683	4834	0.319161	-0.136817	0.775139	0.169839
ENSG00000085274	chr3	MYNN	169490619	169507504	5730	0.318662	-0.136918	0.774241	0.170135
ENSG00000198382	chr11	UVRAG	75526212	75854239	6352	-0.319988	-0.77761	0.137634	0.17027
ENSG00000105519	chr19	CAPS	5911718	5915888	4097	0.321535	-0.138831	0.781901	0.170764
ENSG00000131019	chr6	ULBP3	150384286	150390231	988	0.319178	-0.137931	0.776286	0.170874
ENSG00000185897	chr19	FFAR3	35849362	35851387	1855	0.319164	-0.138268	0.776596	0.171195
ENSG00000204764	chr5	RANBP17	170288874	170727019	10965	0.318934	-0.138358	0.776227	0.171372
ENSG00000129595	chr5	EPB41L4A	111478138	111755013	8579	-0.318323	-0.774866	0.138219	0.17149
ENSG00000232859	chr17	LYRM9	26205340	26221778	5380	-0.318838	-0.776264	0.138587	0.171625
ENSG00000173898	chr11	SPTBN2	66452719	66496697	9131	-0.318154	-0.774639	0.138331	0.171664
ENSG00000011638	chr16	TMEM159	21169698	21191937	2558	0.318298	-0.138423	0.775019	0.171691
ENSG00000138078	chr2	PREPL	44543420	44589001	8153	0.317419	-0.138126	0.772963	0.171772
ENSG00000131966	chr14	ACTR10	58666798	58701750	3435	0.317736	-0.138372	0.773845	0.171873
ENSG00000176472	chr19	ZNF575	44029649	44040282	3222	0.318544	-0.138839	0.775928	0.17198
ENSG00000140455	chr15	USP3	63796793	63886839	7681	-0.317622	-0.773827	0.138582	0.172117
ENSG00000101255	chr20	TRIB3	361261	378203	2948	0.319105	-0.139275	0.777485	0.17216
ENSG00000171903	chr19	CYP4F11	16023177	16045677	4027	-0.318496	-0.776594	0.139602	0.172715
ENSG00000181061	chr3	HIGD1A	42798669	42846023	1940	0.317488	-0.13922	0.774195	0.172771
ENSG00000166268	chr12	MYRFL	70219084	70352877	3513	0.317453	-0.139646	0.774551	0.173185
ENSG00000005243	chr17	COPZ2	46103533	46115392	1847	-0.31658	-0.772755	0.139595	0.173499
ENSG00000143140	chr1	GJA5	147228332	147245484	3256	0.316908	-0.140354	0.77417	0.174077
ENSG00000106211	chr7	HSPB1	75931861	75933612	1634	0.317547	-0.14093	0.776024	0.174352
ENSG00000206150	chr14	RNASE13	21500979	21502944	1607	-0.316949	-0.774646	0.140748	0.17443
ENSG00000189320	chr7	FAM180A	135413096	135433594	2526	0.316555	-0.14105	0.774159	0.174879
ENSG00000099994	chr22	SUSD2	24577227	24585078	5279	-0.315169	-0.771192	0.140854	0.175278
ENSG00000133328	chr11	HRASLS2	63320242	63330855	742	-0.315462	-0.771969	0.141045	0.175335
ENSG00000087502	chr12	ERGIC2	29490285	29534122	5826	0.315193	-0.141289	0.771675	0.175679
ENSG00000070366	chr17	SMG6	1963133	2207065	11060	-0.314924	-0.771347	0.141498	0.175991
ENSG00000164597	chr7	COG5	106842000	107204959	8467	0.31422	-0.141269	0.76971	0.176074
ENSG00000127241	chr3	MASP1	186935942	187009810	12292	0.314218	-0.141435	0.769872	0.176232
ENSG00000198598	chr12	MMP17	132312938	132336328	4003	0.314375	-0.141511	0.77026	0.176237
ENSG00000072694	chr1	FCGR2B	161551101	161648444	6996	-0.313736	-0.769025	0.141554	0.176551
ENSG00000225697	chr3	SLC26A6	48663156	48672926	6373	-0.313868	-0.769938	0.142202	0.177109
ENSG00000100024	chr22	UPB1	24863206	24924358	7059	-0.314746	-0.772491	0.142999	0.177487
ENSG00000242252	chr1	BGLAP	156211753	156213112	1190	0.31426	-0.142831	0.77135	0.177537
ENSG00000168813	chr19	ZNF507	32836500	32878573	11239	-0.314376	-0.771684	0.142933	0.177583
ENSG00000198624	chr5	CCDC69	150560613	150603706	4993	0.313314	-0.142455	0.769082	0.177587
ENSG00000064726	chr15	BTBD1	83685174	83736106	4169	0.314351	-0.142958	0.77166	0.177618
ENSG00000056558	chr9	TRAF1	123664671	123691451	6449	-0.314142	-0.771182	0.142898	0.177651
ENSG00000105520	chr19	DKFZP761J1410	11466062	11476374	3273	0.313588	-0.142676	0.769852	0.17768
ENSG00000071794	chr3	HLTF	148747914	148804341	6024	0.313555	-0.14271	0.76982	0.177725
ENSG00000167077	chr22	MEI1	42095503	42195460	5412	-0.314739	-0.772862	0.143385	0.177854
ENSG00000106346	chr7	USP42	6144515	6201195	7072	0.318202	-0.145153	0.781557	0.178033
ENSG00000180817	chr10	PPA1	71962586	71993667	5164	0.313511	-0.143598	0.770621	0.178588
ENSG00000135677	chr12	GNS	65107225	65153227	6284	-0.312841	-0.769035	0.143352	0.178646
ENSG00000103253	chr16	HAGHL	776936	785525	4890	-0.312859	-0.769652	0.143935	0.179192
ENSG00000164088	chr3	PPM1M	52279841	52284613	3539	-0.313044	-0.770119	0.144032	0.179204
ENSG00000139344	chr12	AMDHD1	96337071	96362370	2562	0.312755	-0.143963	0.769472	0.179264
ENSG00000138381	chr2	ASNSD1	190526111	190535557	2504	0.31399	-0.145466	0.773447	0.18015
ENSG00000100418	chr22	DESI1	41994032	42017100	4972	-0.312582	-0.769981	0.144817	0.180153
ENSG00000006607	chr2	FARP2	242295658	242434256	14413	-0.312123	-0.769012	0.144767	0.180307
ENSG00000196247	chr7	ZNF107	64126511	64171404	6556	-0.311942	-0.768865	0.144981	0.180591
ENSG00000186908	chr12	ZDHHC17	77157368	77247476	8802	-0.314578	-0.775375	0.14622	0.180604
ENSG00000151327	chr14	FAM177A1	35514113	35582336	8383	-0.310963	-0.766467	0.14454	0.180605
ENSG00000140262	chr15	TCF12	57210821	57591479	9446	-0.310895	-0.76637	0.14458	0.180674
ENSG00000160224	chr21	AIRE	45705721	45718531	4678	0.311162	-0.14504	0.767364	0.180995
ENSG00000008256	chr7	CYTH3	6201407	6312275	5805	0.313725	-0.1467	0.77415	0.181435
ENSG00000136108	chr13	CKAP2	53029564	53050763	4547	0.310932	-0.145703	0.767567	0.18173
ENSG00000113319	chr5	RASGRF2	80256491	80525975	10702	-0.312038	-0.770581	0.146506	0.182001
ENSG00000139725	chr12	RHOF	122215664	122241309	6177	-0.310341	-0.766896	0.146214	0.182484
ENSG00000138095	chr2	LRPPRC	44113647	44223144	9760	0.310553	-0.14644	0.767546	0.182605
ENSG00000170624	chr5	SGCD	155297354	156194799	10586	-0.310793	-0.768339	0.146754	0.182797
ENSG00000157601	chr21	MX1	42792231	42831141	8611	-0.311585	-0.770316	0.147145	0.182813
ENSG00000197548	chr3	ATG7	11313995	11599139	8833	-0.310712	-0.768216	0.146792	0.18287
ENSG00000136457	chr17	CHAD	48541857	48546327	1802	-0.3125	-0.772663	0.147663	0.182896
ENSG00000125821	chr20	DTD1	18568537	18744561	3185	-0.309528	-0.765358	0.146301	0.182935
ENSG00000248098	chr19	BCKDHA	41884215	41930910	2812	-0.309169	-0.764554	0.146216	0.183017
ENSG00000108846	chr17	ABCC3	48712138	48769613	9614	0.309016	-0.146199	0.76423	0.18307
ENSG00000076555	chr12	ACACB	109554400	109706031	14159	0.310286	-0.146871	0.767443	0.183138
ENSG00000184313	chr1	MROH7	55107463	55175939	9052	-0.309889	-0.766691	0.146913	0.183358
ENSG00000183486	chr21	MX2	42733870	42781317	13175	0.309914	-0.147128	0.766956	0.183553
ENSG00000143819	chr1	EPHX1	225997794	226033260	2504	-0.308534	-0.763945	0.146876	0.183941
ENSG00000164414	chr6	SLC35A1	88180341	88222054	1994	-0.310489	-0.768823	0.147846	0.183978
ENSG00000122779	chr7	TRIM24	138145079	138274738	9223	-0.308852	-0.765006	0.147301	0.184204
ENSG00000196182	chr1	STK40	36805225	36851497	5590	0.310776	-0.148581	0.770134	0.184549
ENSG00000176148	chr11	TCP11L1	33060963	33127489	5370	0.309212	-0.147876	0.7663	0.18459
ENSG00000255394	chr8	C8orf49	11618896	11620309	1414	-0.30822	-0.763885	0.147444	0.184632
ENSG00000183291	chr1	2017-09-15	87328132	87380107	2099	0.308199	-0.147699	0.764097	0.184887
ENSG00000165949	chr14	IFI27	94571182	94583033	4157	0.308078	-0.148011	0.764167	0.185242
ENSG00000099995	chr22	SF3A1	30727977	30752936	6329	-0.30855	-0.765349	0.148249	0.185253
ENSG00000241043	chr9	GVQW1	32566787	32568619	1833	-0.308097	-0.764234	0.148039	0.185261
ENSG00000131508	chr5	UBE2D2	138906016	139008018	3532	0.308699	-0.148532	0.765929	0.185457
ENSG00000245317	chr5	CTC-241N9.1	179286013	179288283	1454	-0.308401	-0.76531	0.148509	0.185572
ENSG00000116288	chr1	PARK7	8014351	8045565	2397	-0.307786	-0.763934	0.148361	0.185715
ENSG00000077463	chr19	SIRT6	4174106	4182601	2787	-0.307804	-0.764234	0.148626	0.185962
ENSG00000180104	chr5	EXOC3	443273	472052	8182	-0.307657	-0.764127	0.148812	0.186209
ENSG00000161888	chr19	SPC24	11242196	11266484	2839	0.306832	-0.148503	0.762167	0.186296
ENSG00000100979	chr20	PLTP	44527399	44540794	2402	-0.306761	-0.762015	0.148493	0.18632
ENSG00000141391	chr18	SLMO1	12407895	12432237	2643	-0.307632	-0.764413	0.149149	0.186546
ENSG00000197415	chr3	VEPH1	156977531	157251408	6554	0.306519	-0.148701	0.76174	0.186634
ENSG00000188747	chr9	NOXA1	140317802	140328858	1678	-0.306507	-0.762298	0.149284	0.187203
ENSG00000158714	chr1	SLAMF8	159796540	159807039	2996	0.307963	-0.150271	0.766197	0.18747
ENSG00000142920	chr1	ADC	33546705	33586131	6559	-0.306965	-0.763909	0.149979	0.187659
ENSG00000196275	chr7	GTF2IRD2	74210483	74267847	7233	0.306094	-0.149831	0.76202	0.187928
ENSG00000183230	chr10	CTNNA3	67672276	69455927	11133	0.307115	-0.15051	0.76474	0.188101
ENSG00000086967	chr19	MYBPC2	50936160	50969578	3708	-0.306032	-0.762224	0.150159	0.188274
ENSG00000161204	chr3	ABCF3	183903811	183911800	5207	0.30632	-0.150536	0.763176	0.188502
ENSG00000167555	chr19	ZNF528	52901102	52921665	8530	-0.307434	-0.765992	0.151124	0.188541
ENSG00000100399	chr22	CHADL	41625517	41636938	2596	0.305497	-0.150311	0.761305	0.188675
ENSG00000244509	chr22	APOBEC3C	39410088	39416357	2818	0.305404	-0.150404	0.761211	0.188811
ENSG00000176903	chr14	PNMA1	74178494	74181128	2635	0.306782	-0.151233	0.764797	0.188955
ENSG00000165478	chr11	HEPACAM	124789089	124806308	3829	0.305633	-0.15081	0.762076	0.189094
ENSG00000065413	chr2	ANKRD44	197831741	198175897	9228	-0.305145	-0.760994	0.150705	0.189226
ENSG00000044459	chr9	CNTLN	17134980	17503921	11167	-0.305705	-0.762756	0.151347	0.189579
ENSG00000166928	chr11	MS4A14	60146003	60185161	3650	-0.304818	-0.760612	0.150975	0.189644
ENSG00000184564	chr13	SLITRK6	86366925	86373623	4318	0.305123	-0.151134	0.76138	0.189653
ENSG00000159884	chr9	CCDC107	35658301	35661508	1445	0.304682	-0.151066	0.760429	0.189799
ENSG00000002016	chr12	RAD52	1021243	1099219	4190	0.304413	-0.151752	0.760578	0.190594
ENSG00000171497	chr4	PPID	159630286	159644548	2509	0.304912	-0.152101	0.761924	0.190692
ENSG00000108465	chr17	CDK5RAP3	46045176	46059140	6070	-0.304258	-0.760608	0.152091	0.190999
ENSG00000231389	chr6	HLA-DPA1	33032346	33048552	5748	-0.30444	-0.761453	0.152573	0.191378
ENSG00000145321	chr4	GC	72607410	72669758	2381	-0.304538	-0.762094	0.153018	0.191762
ENSG00000198121	chr9	LPAR1	113635543	113800981	4095	-0.3039	-0.760668	0.152868	0.191928
ENSG00000103876	chr15	FAH	80444832	80479288	7063	-0.304234	-0.761986	0.153519	0.192397
ENSG00000005436	chr2	GCFC2	75879126	75938115	5465	-0.303597	-0.760498	0.153304	0.1925
ENSG00000171791	chr18	BCL2	60790579	60987361	7665	-0.302794	-0.758603	0.153014	0.192613
ENSG00000185128	chr17	TBC1D3F	36283971	36294915	5184	-0.302593	-0.75829	0.153104	0.1928
ENSG00000059377	chr7	TBXAS1	139476850	139720125	6271	-0.303375	-0.76025	0.153501	0.192801
ENSG00000188629	chr19	ZNF177	9435021	9493293	3408	-0.302428	-0.75807	0.153214	0.192989
ENSG00000137841	chr15	PLCB2	40570377	40600136	7350	0.303675	-0.153923	0.761274	0.193064
ENSG00000111581	chr12	NUP107	69080514	69136785	5516	0.303331	-0.154214	0.760875	0.193516
ENSG00000156206	chr15	C15orf26	81299374	81441516	1979	-0.30261	-0.759104	0.153884	0.193552
ENSG00000184779	chr15	RPS17	82821158	82824972	3815	-0.301714	-0.757298	0.153869	0.193983
ENSG00000171617	chr5	ENC1	73923234	73937249	5855	0.302618	-0.154773	0.76001	0.194414
ENSG00000119599	chr14	DCAF4	73393040	73426411	5581	-0.302516	-0.760178	0.155146	0.194829
ENSG00000205560	chr22	CPT1B	51007290	51017899	4488	-0.301642	-0.758039	0.154756	0.194886
ENSG00000125630	chr2	POLR1B	113299492	113334635	6237	-0.30144	-0.757541	0.154661	0.194894
ENSG00000157911	chr1	PEX10	2336236	2345236	2961	-0.301176	-0.756919	0.154567	0.194935
ENSG00000183401	chr19	CCDC159	11455360	11465620	4064	-0.301193	-0.757602	0.155217	0.195562
ENSG00000153786	chr16	ZDHHC7	85007787	85045141	3947	0.302102	-0.155741	0.759946	0.195616
ENSG00000213809	chr12	KLRK1	10524952	10544473	3030	0.302309	-0.156163	0.76078	0.195924
ENSG00000074416	chr3	MGLL	127407909	127542051	10056	-0.301908	-0.75989	0.156075	0.196039
ENSG00000163913	chr3	IFT122	129158968	129239198	9395	-0.302191	-0.760837	0.156455	0.196268
ENSG00000213413	chr7	PVRIG	99815864	99819113	1984	-0.301231	-0.75849	0.156028	0.196336
ENSG00000178301	chr11	AQP11	77300436	77321400	2396	0.300663	-0.155787	0.757112	0.196388
ENSG00000167244	chr11	IGF2	2150342	2170833	6979	0.300716	-0.155833	0.757265	0.196406
ENSG00000040341	chr8	STAU2	74332604	74659943	8998	0.300508	-0.155903	0.756919	0.19658
ENSG00000134827	chr11	TCN1	59620273	59634048	1586	-0.300317	-0.756474	0.155841	0.196617
ENSG00000137441	chr4	FGFBP2	15961866	15970932	1250	-0.299853	-0.755992	0.156285	0.197289
ENSG00000257017	chr16	HP	72088491	72094954	5405	-0.300377	-0.757384	0.156629	0.197358
ENSG00000160785	chr1	SLC25A44	156163880	156182587	7112	0.300242	-0.156635	0.757119	0.197434
ENSG00000122375	chr10	OPN4	88414314	88426605	2456	-0.302706	-0.763355	0.157943	0.197455
ENSG00000112079	chr6	STK38	36461669	36515247	3576	-0.299347	-0.755039	0.156345	0.197607
ENSG00000130529	chr19	TRPM4	49660998	49715093	6604	0.300297	-0.157	0.757595	0.197763
ENSG00000076067	chr12	RBMS2	56915713	56984745	3570	0.299256	-0.156811	0.755322	0.198112
ENSG00000147654	chr8	EBAG9	110551940	110578225	3579	-0.298561	-0.754018	0.156896	0.198554
ENSG00000168884	chr4	TNIP2	2743375	2758103	2686	0.298491	-0.157011	0.753993	0.198703
ENSG00000117593	chr1	DARS2	173793641	173827684	3689	-0.298866	-0.754987	0.157255	0.198749
ENSG00000197405	chr19	C5AR1	47793280	47825323	2951	0.29916	-0.157471	0.755791	0.198809
ENSG00000241553	chr3	ARPC4	9834179	9849410	3608	0.298589	-0.157289	0.754467	0.198927
ENSG00000129515	chr14	SNX6	35030300	35099389	4105	0.298531	-0.157331	0.754392	0.198998
ENSG00000204851	chr19	PNMAL2	46990163	46999755	5506	0.298199	-0.157347	0.753746	0.199186
ENSG00000246705	chr12	H2AFJ	14927270	14930936	3667	-0.299161	-0.756247	0.157926	0.199256
ENSG00000139537	chr12	CCDC65	49297893	49325623	2373	0.297908	-0.157417	0.753233	0.199407
ENSG00000104320	chr8	NBN	90945564	91015456	6156	-0.299656	-0.758073	0.15876	0.199817
ENSG00000053900	chr4	ANAPC4	25378835	25420120	7494	0.298459	-0.158233	0.755151	0.199922
ENSG00000162819	chr1	BROX	222885895	222908538	4932	0.297616	-0.157966	0.753197	0.200101
ENSG00000005471	chr7	ABCB4	87031013	87109751	7494	0.297675	-0.158002	0.753352	0.200105
ENSG00000187815	chr1	ZFP69	40942887	40962015	3248	-0.298317	-0.755054	0.15842	0.200181
ENSG00000184828	chr18	ZBTB7C	45553044	45937123	7648	-0.298516	-0.755637	0.158605	0.20026
ENSG00000113312	chr5	TTC1	159436120	159492550	1938	-0.297802	-0.753906	0.158301	0.200333
ENSG00000156042	chr10	TTC18	75013517	75118617	7424	0.297456	-0.158119	0.75303	0.200335
ENSG00000204531	chr6	POU5F1	31132119	31148508	2876	0.298746	-0.159437	0.756929	0.200957
ENSG00000160299	chr21	PCNT	47744036	47865682	11660	-0.298506	-0.756436	0.159424	0.201069
ENSG00000164338	chr5	UTP15	72861268	72877794	4913	-0.297104	-0.752898	0.15869	0.201083
ENSG00000130193	chr8	THEM6	143808621	143818345	3055	-0.299067	-0.757882	0.159748	0.201092
ENSG00000117280	chr1	RAB7L1	205737114	205744588	3882	0.297212	-0.159325	0.753749	0.201653
ENSG00000116353	chr1	MECR	29519385	29557454	3922	0.296873	-0.159148	0.752894	0.201659
ENSG00000163319	chr4	MRPS18C	84377085	84390888	4866	0.296783	-0.15921	0.752777	0.201767
ENSG00000136003	chr12	ISCU	108956358	108963160	4439	-0.297491	-0.754803	0.159822	0.201996
ENSG00000183671	chr2	GPR1	207040040	207082771	2834	0.297579	-0.160092	0.75525	0.202215
ENSG00000071967	chr2	CYBRD1	172378757	172414643	5176	0.296378	-0.159507	0.752263	0.202276
ENSG00000133985	chr14	TTC9	71108504	71142077	5217	0.296616	-0.159841	0.753074	0.202479
ENSG00000140650	chr16	PMM2	8882680	8943188	7645	-0.296201	-0.752024	0.159622	0.202484
ENSG00000108384	chr17	RAD51C	56769934	56811703	3349	0.296448	-0.159911	0.752806	0.202638
ENSG00000156049	chr9	GNA14	80037995	80263223	2721	-0.296268	-0.752641	0.160106	0.202927
ENSG00000204220	chr6	PFDN6	33257079	33266178	2952	0.2952	-0.16011	0.75051	0.203503
ENSG00000139405	chr12	RITA1	113623331	113630173	2053	0.295436	-0.160369	0.751242	0.203633
ENSG00000240654	chr13	C1QTNF9	24881304	24896673	1893	-0.295067	-0.750319	0.160185	0.20365
ENSG00000065000	chr19	AP3D1	2100988	2164464	8618	-0.296329	-0.75356	0.160902	0.203681
ENSG00000135926	chr2	TMBIM1	219138915	219157309	5098	0.295766	-0.16079	0.752322	0.203872
ENSG00000075239	chr11	ACAT1	107992243	108018503	5584	-0.295305	-0.751153	0.160542	0.203875
ENSG00000170954	chr19	ZNF415	53611132	53636330	3780	-0.295918	-0.752953	0.161118	0.204115
ENSG00000172889	chr9	EGFL7	139553308	139567130	2555	0.297397	-0.16214	0.756933	0.204328
ENSG00000106560	chr7	GIMAP2	150382785	150390729	2097	0.295216	-0.161399	0.751831	0.204772
ENSG00000178462	chr10	TUBAL3	5435061	5446793	1798	0.294994	-0.16165	0.751639	0.205141
ENSG00000112511	chr6	PHF1	33378176	33384230	3596	0.295149	-0.161773	0.752071	0.20518
ENSG00000159479	chr1	MED8	43849588	43855479	2704	-0.293741	-0.748891	0.161409	0.205585
ENSG00000144712	chr3	CAND2	12837971	12913415	5478	0.294449	-0.161826	0.750723	0.205612
ENSG00000119729	chr2	RHOQ	46768945	46810260	4619	-0.293747	-0.749091	0.161597	0.205769
ENSG00000175711	chr17	B3GNTL1	80900031	81009686	6891	0.293812	-0.162048	0.749672	0.206182
ENSG00000180053	chr8	NKX2-6	23559964	23564111	906	-0.294311	-0.751148	0.162526	0.206383
ENSG00000156515	chr10	HK1	71029740	71161638	6166	0.293343	-0.162236	0.748921	0.206626
ENSG00000181027	chr19	FKRP	47249303	47280245	5081	-0.294479	-0.751978	0.163021	0.206781
ENSG00000197362	chr7	ZNF786	148766735	148787874	3594	-0.293353	-0.749301	0.162595	0.206978
ENSG00000149292	chr11	TTC12	113185251	113254266	5302	0.293208	-0.162761	0.749178	0.207223
ENSG00000142632	chr1	ARHGEF19	16524349	16539104	3745	0.293498	-0.162998	0.749993	0.207299
ENSG00000187860	chr22	CCDC157	30752624	30774647	6586	-0.293483	-0.750041	0.163075	0.207384
ENSG00000171877	chr15	FRMD5	44162962	44487450	6317	0.293298	-0.16386	0.750456	0.208266
ENSG00000166529	chr7	ZSCAN21	99647390	99662661	2147	-0.293223	-0.75027	0.163824	0.208272
ENSG00000023572	chr1	GLRX2	193065598	193075244	1299	-0.292421	-0.7485	0.163658	0.208553
ENSG00000157322	chr16	CLEC18A	69984810	69998141	5894	-0.292442	-0.748623	0.163739	0.208622
ENSG00000119431	chr9	HDHD3	116135699	116139279	2105	-0.293538	-0.751555	0.164479	0.208748
ENSG00000163872	chr3	YEATS2	183415606	183530413	10212	0.293229	-0.164794	0.751252	0.209233
ENSG00000186448	chr3	ZNF197	44626380	44689963	6767	0.292951	-0.164884	0.750786	0.209478
ENSG00000271605	chr17	MILR1	62461569	62464760	920	0.292038	-0.164978	0.749054	0.210084
ENSG00000143748	chr1	NVL	224415036	224518089	4895	0.292193	-0.165338	0.749724	0.210355
ENSG00000242715	chr13	CCDC169	36801182	36871977	3800	0.291035	-0.16559	0.747661	0.211262
ENSG00000058729	chr5	RIOK2	96496571	96518964	5502	0.290572	-0.165613	0.746757	0.211548
ENSG00000196700	chr20	ZNF512B	62588055	62680113	6018	-0.290703	-0.747257	0.16585	0.211711
ENSG00000068903	chr19	SIRT2	39369197	39390502	6204	-0.29129	-0.748879	0.166298	0.211824
ENSG00000120049	chr10	KCNIP2	103585731	103603677	3294	-0.291413	-0.749501	0.166676	0.21213
ENSG00000110888	chr12	CAPRIN2	30862486	30907885	8360	-0.290149	-0.746644	0.166345	0.212523
ENSG00000151806	chr4	GUF1	44680444	44702943	4454	0.290044	-0.166518	0.746606	0.212756
ENSG00000171421	chr5	MRPL36	1798500	1801480	1394	0.290366	-0.166795	0.747526	0.212848
ENSG00000172058	chr5	SERF1A	70196492	70214357	3285	0.289301	-0.166215	0.744816	0.21288
ENSG00000128829	chr15	EIF2AK4	40226347	40327797	10718	-0.2893	-0.744948	0.166349	0.213015
ENSG00000260230	chr9	FRRS1L	111892573	111929571	8197	-0.292446	-0.753515	0.168623	0.213476
ENSG00000116857	chr1	TMEM9	201103900	201140702	3915	-0.288851	-0.744516	0.166814	0.213742
ENSG00000120262	chr6	CCDC170	151815165	151942328	5440	0.289371	-0.167863	0.746604	0.214491
ENSG00000169469	chr1	SPRR1B	153003678	153005376	620	0.288815	-0.167566	0.745196	0.214517
ENSG00000103043	chr16	VAC14	70721342	70835064	8278	-0.288621	-0.744889	0.167647	0.214712
ENSG00000065491	chr6	TBC1D22B	37225548	37300746	3462	0.288677	-0.167682	0.745035	0.214714
ENSG00000162434	chr1	JAK1	65298912	65432187	6317	0.28856	-0.167693	0.744812	0.214793
ENSG00000198646	chr20	NCOA6	33284722	33413452	10529	-0.288589	-0.745043	0.167866	0.21495
ENSG00000136828	chr9	RALGPS1	129677053	129985445	10507	0.288368	-0.167914	0.744649	0.215127
ENSG00000234284	chr5	ZNF879	178450753	178462065	3883	0.290173	-0.169188	0.749535	0.215349
ENSG00000171806	chr1	METTL18	169761670	169764107	1578	0.288491	-0.168314	0.745295	0.215457
ENSG00000010379	chr12	SLC6A13	329789	372039	4241	-0.288203	-0.744745	0.168339	0.215651
ENSG00000197479	chr5	PCDHB11	140579183	140582618	3436	0.288008	-0.168303	0.74432	0.215729
ENSG00000173175	chr3	ADCY5	123001143	123168605	8873	-0.287748	-0.743776	0.168281	0.21586
ENSG00000090530	chr3	LEPREL1	189674517	189840226	5605	0.289547	-0.169527	0.748622	0.216054
ENSG00000127774	chr17	EMC6	3572109	3572962	769	-0.289887	-0.749522	0.169747	0.216075
ENSG00000146904	chr7	EPHA1	143087382	143105985	4733	-0.287332	-0.743089	0.168426	0.216251
ENSG00000167397	chr16	VKORC1	31102163	31107301	2191	-0.288649	-0.746828	0.16953	0.216584
ENSG00000180785	chr11	OR51E1	4664650	4676718	3614	-0.287033	-0.742718	0.168651	0.216655
ENSG00000205929	chr21	C21orf62	34162985	34186053	4122	0.288242	-0.169504	0.745987	0.216797
ENSG00000126088	chr1	UROD	45477819	45481247	2908	-0.288573	-0.746909	0.169762	0.216861
ENSG00000122863	chr10	CHST3	73724123	73773322	6970	-0.288578	-0.747068	0.169912	0.217008
ENSG00000105792	chr7	C7orf63	89874488	89940377	9139	0.288367	-0.169982	0.746715	0.217203
ENSG00000146426	chr6	TIAM2	155153831	155578857	11532	-0.286512	-0.742066	0.169042	0.217358
ENSG00000154930	chr20	ACSS1	24986868	25039616	10096	0.288447	-0.170212	0.747106	0.217386
ENSG00000092445	chr15	TYRO3	41849873	41871536	6697	-0.28662	-0.742376	0.169136	0.217388
ENSG00000179886	chr8	TIGD5	144680074	144682485	2412	0.286904	-0.169432	0.743239	0.217518
ENSG00000213024	chr19	NUP62	50410082	50433020	6020	-0.287843	-0.745705	0.170019	0.21755
ENSG00000162542	chr1	TMCO4	20008706	20126438	4054	0.286647	-0.169943	0.743237	0.218185
ENSG00000164039	chr4	BDH2	104000592	104021040	3383	0.28603	-0.169598	0.741657	0.218206
ENSG00000115504	chr2	EHBP1	62900986	63273622	8219	0.286067	-0.169771	0.741904	0.218358
ENSG00000011478	chr19	QPCTL	46195741	46207247	2396	-0.286969	-0.744337	0.170398	0.218451
ENSG00000100347	chr22	SAMM50	44351301	44406411	6435	0.286334	-0.170156	0.742824	0.218588
ENSG00000154734	chr21	ADAMTS1	28208066	28217728	7063	0.286039	-0.170074	0.742153	0.218681
ENSG00000164068	chr3	RNF123	49726932	49758962	7458	-0.286122	-0.743036	0.170791	0.219354
ENSG00000137968	chr1	SLC44A5	75667816	76076801	6314	0.285962	-0.170755	0.742679	0.219414
ENSG00000121898	chr10	CPXM2	125465723	125699783	4689	0.285076	-0.170446	0.740598	0.219637
ENSG00000172661	chr10	FAM21C	46222648	46288409	5700	-0.285814	-0.742583	0.170955	0.219705
ENSG00000139531	chr12	SUOX	56390964	56400425	5008	0.285862	-0.171104	0.742828	0.219826
ENSG00000187372	chr5	PCDHB13	140593509	140596993	3485	-0.285254	-0.741452	0.170944	0.220033
ENSG00000172500	chr11	FIBP	65651212	65656010	3353	0.28538	-0.171312	0.742072	0.220327
ENSG00000104848	chr19	KCNA7	49570675	49576198	4372	0.285018	-0.171172	0.741209	0.220406
ENSG00000163072	chr2	NOSTRIN	169643049	169722024	5248	0.284463	-0.171561	0.740487	0.221137
ENSG00000256061	chr15	DYX1C1	55702723	55800432	2917	0.286035	-0.173019	0.745089	0.22165
ENSG00000141542	chr17	RAB40B	80612849	80656604	6194	-0.283708	-0.739643	0.172227	0.222275
ENSG00000182087	chr19	TMEM259	1009647	1021117	3974	-0.284234	-0.741053	0.172585	0.222313
ENSG00000104524	chr8	PYCRL	144686083	144691943	3244	-0.28356	-0.740319	0.1732	0.223351
ENSG00000197580	chr11	BCO2	112046190	112095422	6789	-0.283372	-0.740527	0.173782	0.224057
ENSG00000138036	chr2	DYNC2LI1	44001178	44037149	4618	-0.282875	-0.739465	0.173715	0.224298
ENSG00000013392	chr6	RWDD2A	83903098	83908651	4686	0.282455	-0.173957	0.738867	0.224805
ENSG00000261603	chr3	PRSS46	46761073	46777919	982	0.282232	-0.174078	0.738541	0.225067
ENSG00000134202	chr1	GSTM3	110276554	110284384	4837	0.281881	-0.17398	0.737742	0.225188
ENSG00000085982	chr2	USP40	234384166	234475428	9352	0.281547	-0.17398	0.737073	0.225398
ENSG00000125657	chr19	TNFSF9	6531010	6535931	1657	0.282246	-0.174666	0.739157	0.225655
ENSG00000150756	chr5	FAM173B	10226442	10250009	2462	0.28148	-0.174777	0.737737	0.22625
ENSG00000135968	chr2	GCC2	109065017	109125871	13282	-0.283889	-0.744162	0.176384	0.226363
ENSG00000164418	chr6	GRIK2	101846664	102517958	7492	-0.282289	-0.740203	0.175625	0.226601
ENSG00000166046	chr12	TCP11L2	106695707	106740793	6558	0.280884	-0.174972	0.73674	0.226826
ENSG00000124257	chr20	NEURL2	44517264	44519926	1301	-0.280639	-0.736613	0.175335	0.227351
ENSG00000205307	chr7	SAP25	100169855	100171270	833	0.28114	-0.175744	0.738025	0.227449
ENSG00000103549	chr16	RNF40	30773066	30787628	6523	-0.282185	-0.740963	0.176593	0.227647
ENSG00000105793	chr7	GTPBP10	89964537	90020769	10436	-0.280646	-0.736973	0.175682	0.2277
ENSG00000087157	chr17	PGS1	76374721	76421195	4965	-0.279848	-0.735654	0.175958	0.228492
ENSG00000103245	chr16	NARFL	779753	791329	8101	0.279573	-0.175948	0.735094	0.228658
ENSG00000189403	chr13	HMGB1	31032884	31191734	5828	-0.279279	-0.734736	0.176178	0.229082
ENSG00000136932	chr9	C9orf156	100666771	100684852	3754	0.279522	-0.176415	0.735459	0.229168
ENSG00000188130	chr22	MAPK12	50683879	50700254	9421	-0.279631	-0.735838	0.176576	0.229261
ENSG00000134765	chr18	DSC1	28709199	28742819	4271	-0.278994	-0.734169	0.176182	0.22927
ENSG00000147324	chr8	MFHAS1	8640864	8751155	6883	0.279661	-0.17663	0.735952	0.229296
ENSG00000221923	chr19	ZNF880	52873170	52889048	3719	-0.279552	-0.735768	0.176664	0.229401
ENSG00000173166	chr2	RAPH1	204259068	204400133	11696	-0.279386	-0.735644	0.176873	0.229722
ENSG00000141750	chr17	STAC2	37366789	37382125	3362	-0.279243	-0.73534	0.176855	0.229796
ENSG00000132763	chr1	MMACHC	45965725	45976739	2981	-0.28003	-0.738171	0.178111	0.230567
ENSG00000127423	chr1	AUNIP	26158414	26185903	2352	-0.279858	-0.737903	0.178187	0.230756
ENSG00000111834	chr6	RSPH4A	116937642	116954148	2840	-0.278975	-0.735586	0.177635	0.230765
ENSG00000181826	chr4	RELL1	37592422	37687998	1947	-0.278085	-0.733946	0.177775	0.231489
ENSG00000103479	chr16	RBL2	53467889	53525561	7530	-0.278209	-0.734569	0.17815	0.231791
ENSG00000158869	chr1	FCER1G	161185024	161190489	964	-0.278419	-0.735251	0.178413	0.231923
ENSG00000075399	chr16	VPS9D1	89773542	89787394	3428	0.278217	-0.178709	0.735142	0.232357
ENSG00000169862	chr5	CTNND2	10971952	11904155	6863	0.277453	-0.178523	0.733429	0.232669
ENSG00000156253	chr21	RWDD2B	30376705	30391699	3395	-0.277783	-0.734423	0.178857	0.232793
ENSG00000169692	chr9	AGPAT2	139567595	139581875	1798	-0.278087	-0.735225	0.179052	0.232793
ENSG00000103365	chr16	GGA2	23474863	23533316	8231	-0.280692	-0.742516	0.181132	0.233199
ENSG00000186469	chr14	GNG2	52292913	52446060	6374	-0.278995	-0.738043	0.180052	0.233215
ENSG00000156011	chr8	PSD3	18384811	18942240	15210	-0.279807	-0.740516	0.180901	0.233545
ENSG00000167103	chr9	PIP5KL1	130683158	130693076	3341	0.276575	-0.178814	0.731965	0.233547
ENSG00000169085	chr8	C8orf46	67372238	67430759	5808	0.277672	-0.179682	0.735026	0.23371
ENSG00000117625	chr1	RCOR3	211431719	211489727	9092	-0.277429	-0.734401	0.179543	0.233728
ENSG00000006652	chr7	IFRD1	112063023	112121072	6481	-0.27685	-0.733394	0.179693	0.234265
ENSG00000111676	chr12	ATN1	7033626	7051484	4762	0.276516	-0.179938	0.732971	0.234739
ENSG00000198250	chr10	ANTXRL	47657581	47701443	3098	-0.2783	-0.738048	0.181447	0.235093
ENSG00000175137	chr1	SH3BP5L	249104648	249120832	6528	-0.276734	-0.733937	0.180468	0.235136
ENSG00000161647	chr17	MPP3	41878167	41910538	4491	-0.277376	-0.735655	0.180904	0.235153
ENSG00000113269	chr5	RNF130	179338651	179499118	12822	-0.27916	-0.740619	0.1823	0.235389
ENSG00000129925	chr16	TMEM8A	420773	437113	4447	-0.275985	-0.732301	0.18033	0.235496
ENSG00000203691	chr1	AC092811.1	225600404	225602040	1637	-0.276064	-0.732816	0.180689	0.23581
ENSG00000175322	chr18	ZNF519	14057456	14132489	7945	0.27579	-0.180555	0.732135	0.235856
ENSG00000152818	chr6	UTRN	144606837	145174170	14405	-0.275778	-0.732413	0.180856	0.236174
ENSG00000159339	chr1	PADI4	17634690	17690499	2971	-0.274945	-0.73052	0.18063	0.236502
ENSG00000148737	chr10	TCF7L2	114710009	114927437	5049	0.275017	-0.181052	0.731086	0.236887
ENSG00000145416	chr4	2017-03-01	164445450	165305202	10421	-0.274898	-0.730891	0.181096	0.237014
ENSG00000235750	chr1	KIAA0040	175126123	175162135	4779	0.276192	-0.181992	0.734376	0.237058
ENSG00000042317	chr14	SPATA7	88851268	88936694	6872	0.275922	-0.181875	0.73372	0.23712
ENSG00000183255	chr21	PTTG1IP	46269500	46293752	3471	-0.274337	-0.72958	0.180907	0.237199
ENSG00000244617	chr2	ASPRV1	70187226	70189397	2172	0.274752	-0.181228	0.730733	0.237248
ENSG00000125945	chr1	ZNF436	23685941	23695935	4392	-0.274575	-0.730745	0.181595	0.237746
ENSG00000161013	chr5	MGAT4B	179224597	179233952	5495	0.27511	-0.182154	0.732375	0.237956
ENSG00000171130	chr7	ATP6V0E2	149570057	149577784	3332	0.275105	-0.1823	0.73251	0.238109
ENSG00000120457	chr11	KCNJ5	128761251	128790930	6109	0.274969	-0.182353	0.73229	0.238256
ENSG00000163617	chr3	KIAA1407	113682984	113775460	5303	0.274749	-0.182233	0.731731	0.238283
ENSG00000146054	chr5	TRIM7	180620924	180632293	7338	0.273736	-0.181571	0.729044	0.238293
ENSG00000168528	chr1	SERINC2	31882412	31907525	3520	-0.273989	-0.730203	0.182226	0.238794
ENSG00000182117	chr15	NOP10	34633917	34635378	551	-0.273739	-0.729788	0.182309	0.23905
ENSG00000120860	chr12	CCDC53	102406705	102455927	2593	0.273753	-0.182546	0.730051	0.239284
ENSG00000123892	chr11	RAB38	87846410	87908635	1465	-0.273629	-0.729911	0.182653	0.239479
ENSG00000137857	chr15	DUOX1	45422131	45457774	8784	-0.273324	-0.729369	0.18272	0.239759
ENSG00000178188	chr16	SH2B1	28857921	28885526	7138	0.273157	-0.18284	0.729154	0.239997
ENSG00000130489	chr22	SCO2	50961997	50964868	1361	-0.273285	-0.729546	0.182976	0.240049
ENSG00000170340	chr2	B3GNT2	62423248	62451866	2861	0.273528	-0.183198	0.730254	0.24011
ENSG00000206044	chr12	AC005841.1	2958397	2966213	939	0.273674	-0.183464	0.730812	0.240283
ENSG00000104695	chr8	PPP2CB	30631973	30671830	4516	0.274127	-0.183911	0.732165	0.24043
ENSG00000145439	chr4	CBR4	169784921	169931426	5110	0.273832	-0.183934	0.731599	0.240657
ENSG00000163874	chr1	ZC3H12A	37940153	37949980	3117	-0.272577	-0.728344	0.18319	0.240759
ENSG00000181610	chr17	MRPS23	55916842	55927417	1679	-0.273997	-0.732234	0.184241	0.240858
ENSG00000198915	chr10	RASGEF1A	43689983	43762367	6073	-0.272667	-0.728758	0.183424	0.240937
ENSG00000162621	chr1	LRRC53	74935562	74978298	3859	-0.272266	-0.727879	0.183347	0.241137
ENSG00000107518	chr10	ATRNL1	116853124	117708503	9822	-0.272173	-0.727707	0.183361	0.241215
ENSG00000184635	chr19	ZNF93	20011722	20046384	4888	0.272279	-0.183667	0.728226	0.241457
ENSG00000134533	chr12	RERG	15260717	15501609	4157	-0.27365	-0.732088	0.184788	0.241659
ENSG00000132382	chr17	MYBBP1A	4442192	4458926	6203	-0.273161	-0.730848	0.184526	0.241728
ENSG00000127952	chr7	STYXL1	75625656	75677322	2028	0.27323	-0.184574	0.731033	0.24173
ENSG00000183060	chr15	LYSMD4	100255902	100273766	5691	-0.272196	-0.728554	0.184162	0.242025
ENSG00000266964	chr19	FXYD1	35629712	35634013	1801	0.272289	-0.184234	0.728811	0.242035
ENSG00000165476	chr10	REEP3	65281123	65384883	5205	0.273364	-0.184986	0.731714	0.24206
ENSG00000107738	chr10	C10orf54	73507316	73533255	5128	0.272378	-0.185084	0.72984	0.242849
ENSG00000151413	chr14	NUBPL	31959162	32330430	7593	-0.271275	-0.727536	0.184985	0.24352
ENSG00000081026	chr1	MAGI3	113933371	114228545	8180	-0.272065	-0.72969	0.185561	0.243559
ENSG00000151729	chr4	SLC25A4	186064395	186071536	4844	0.271267	-0.18504	0.727574	0.243583
ENSG00000205413	chr7	SAMD9	92728829	92747336	6852	-0.271355	-0.727941	0.185231	0.243717
ENSG00000031691	chr6	CENPQ	49431091	49460820	1733	0.271049	-0.18524	0.727338	0.243943
ENSG00000166140	chr15	ZFYVE19	41099284	41106767	4264	0.270811	-0.185119	0.726742	0.243985
ENSG00000011485	chr19	PPP5C	46850251	46896238	7059	-0.271258	-0.72845	0.185934	0.244512
ENSG00000146223	chr6	RPL7L1	42847356	42857663	7809	0.271982	-0.186518	0.730482	0.244601
ENSG00000121903	chr1	ZSCAN20	33938246	33962107	5308	-0.271065	-0.728092	0.185962	0.244676
ENSG00000052795	chr4	FNIP2	159690290	159829201	10868	0.27049	-0.185993	0.726974	0.245116
ENSG00000089159	chr12	PXN	120648250	120703574	7452	0.270496	-0.186232	0.727224	0.245358
ENSG00000179163	chr1	FUCA1	24171567	24194784	2047	0.270047	-0.18604	0.726133	0.24548
ENSG00000203867	chr10	RBM20	112404155	112599227	8162	-0.271248	-0.729545	0.187049	0.245666
ENSG00000086205	chr11	FOLH1	49168187	49230222	3824	0.270026	-0.186878	0.72693	0.246361
ENSG00000139722	chr12	VPS37B	123349882	123380991	5946	-0.271394	-0.730748	0.18796	0.2465
ENSG00000002822	chr7	MAD1L1	1855429	2272878	6955	-0.269165	-0.724851	0.186522	0.24661
ENSG00000131471	chr17	AOC3	41003201	41010147	4490	0.269204	-0.186932	0.725339	0.247006
ENSG00000172379	chr15	ARNT2	80696692	80890278	7741	-0.269919	-0.72731	0.187472	0.247051
ENSG00000121691	chr11	CAT	34460472	34493609	3347	0.268953	-0.186906	0.724813	0.24716
ENSG00000131730	chr5	CKMT2	80529104	80562216	2736	-0.268958	-0.725041	0.187125	0.247383
ENSG00000179431	chr11	FJX1	35639735	35642419	2685	0.273694	-0.19044	0.737827	0.247403
ENSG00000168274	chr6	HIST1H2AE	26217165	26217711	547	0.26904	-0.187299	0.725379	0.247504
ENSG00000136111	chr13	TBC1D4	75858808	76056250	6651	-0.269322	-0.726156	0.187512	0.247521
ENSG00000175040	chr3	CHST2	142838173	142841800	3526	0.26947	-0.18768	0.726619	0.247588
ENSG00000175548	chr12	ALG10B	38710380	38717784	4377	0.268468	-0.187074	0.724011	0.247684
ENSG00000160439	chr19	RDH13	55550476	55582659	8575	-0.268427	-0.724565	0.18771	0.248373
ENSG00000100815	chr14	TRIP11	92432335	92507240	10372	-0.268141	-0.723938	0.187656	0.248524
ENSG00000118946	chr13	PCDH17	58205944	58303445	8242	-0.268333	-0.72458	0.187913	0.248651
ENSG00000171723	chr14	GPHN	66974125	67648520	6007	0.267912	-0.188001	0.723826	0.249048
ENSG00000215421	chr18	ZNF407	72265106	72777627	12190	0.267613	-0.188086	0.723312	0.249355
ENSG00000172301	chr17	COPRS	30178883	30186356	1432	-0.267992	-0.724415	0.188431	0.249436
ENSG00000105072	chr19	C19orf44	16607122	16632163	4421	0.26879	-0.189168	0.726747	0.249618
ENSG00000186350	chr9	RXRA	137208944	137332431	11725	0.267731	-0.188941	0.724402	0.250155
ENSG00000133103	chr13	COG6	40229764	40365802	8051	-0.267158	-0.722928	0.188611	0.250232
ENSG00000164344	chr4	KLKB1	187130133	187179625	2953	0.267599	-0.189063	0.72426	0.250379
ENSG00000093000	chr22	NUP50	45559722	45583896	8318	-0.267457	-0.723998	0.189084	0.250504
ENSG00000183508	chr1	FAM46C	118148556	118170994	5751	-0.267661	-0.724666	0.189344	0.250624
ENSG00000082146	chr2	STRADB	202252581	202345569	3242	-0.267499	-0.724283	0.189286	0.250683
ENSG00000121350	chr12	PYROXD1	21590549	21623300	4841	0.26743	-0.189466	0.724326	0.25092
ENSG00000124422	chr17	USP22	20902910	20947073	6804	-0.266612	-0.722294	0.189069	0.251109
ENSG00000143183	chr1	TMCO1	165696032	165796992	3082	-0.266512	-0.722496	0.189472	0.251602
ENSG00000173376	chr4	NDNF	121956768	121994176	3556	0.2675	-0.190416	0.725415	0.251852
ENSG00000103653	chr15	CSK	75074398	75095539	4572	0.267422	-0.190599	0.725443	0.252099
ENSG00000117122	chr1	MFAP2	17300997	17307330	2915	-0.266886	-0.72403	0.190258	0.252141
ENSG00000169026	chr4	MFSD7	675618	683230	2644	-0.266758	-0.723734	0.190218	0.252194
ENSG00000116670	chr1	MAD2L2	11734537	11751707	3324	-0.267669	-0.72622	0.190882	0.25221
ENSG00000085662	chr7	AKR1B1	134127102	134144036	3660	0.266073	-0.189896	0.722041	0.252367
ENSG00000204219	chr1	TCEA3	23707554	23751233	3515	0.268682	-0.191811	0.729175	0.252421
ENSG00000125166	chr16	GOT2	58741035	58768261	3766	0.265769	-0.189783	0.721321	0.252476
ENSG00000135930	chr2	EIF4E2	233414762	233448354	7177	0.265559	-0.189788	0.720906	0.252636
ENSG00000128045	chr4	RASL11B	53728457	53733000	2470	-0.266776	-0.724285	0.190733	0.252715
ENSG00000131732	chr5	ZCCHC9	80597409	80609116	5127	-0.26695	-0.724823	0.190922	0.252782
ENSG00000203832	chr1	NBPF20	148250249	148347506	16242	0.266154	-0.190401	0.72271	0.252832
ENSG00000125871	chr20	MGME1	17949556	17971765	2336	0.266064	-0.190428	0.722556	0.252926
ENSG00000163684	chr3	RPP14	58291974	58310422	8608	-0.265855	-0.722062	0.190351	0.253002
ENSG00000106952	chr9	TNFSF8	117656003	117692697	2348	0.266319	-0.19073	0.723368	0.253051
ENSG00000170323	chr8	FABP4	82390654	82395498	1396	-0.266847	-0.724858	0.191164	0.253109
ENSG00000165630	chr10	PRPF18	13628927	13672868	1865	0.266596	-0.191235	0.724427	0.253369
ENSG00000228727	chr6	SAPCD1	31730576	31732628	1557	0.265655	-0.190612	0.721922	0.253423
ENSG00000101190	chr20	TCFL5	61472467	61493115	3436	-0.265532	-0.721604	0.190539	0.253439
ENSG00000167971	chr16	CASKIN1	2227184	2246526	5886	-0.266764	-0.725448	0.19192	0.253953
ENSG00000138399	chr2	FASTKD1	170386259	170430385	4451	0.264823	-0.190848	0.720493	0.254291
ENSG00000120658	chr13	ENOX1	43787654	44361044	3518	0.264508	-0.191416	0.720432	0.255119
ENSG00000114857	chr3	NKTR	42642106	42690227	17350	-0.264303	-0.719886	0.191279	0.255131
ENSG00000115808	chr2	STRN	37070783	37193615	8345	0.265363	-0.192484	0.72321	0.255585
ENSG00000179021	chr3	C3orf38	88198893	88217879	3478	0.265007	-0.192321	0.722334	0.255685
ENSG00000149418	chr11	ST14	130029457	130080271	4350	0.264877	-0.192481	0.722236	0.255948
ENSG00000204396	chr6	VWA7	31733367	31745108	3703	-0.26395	-0.719722	0.191823	0.255965
ENSG00000175220	chr11	ARHGAP1	46698630	46722165	6138	-0.264221	-0.720491	0.19205	0.255996
ENSG00000154803	chr17	FLCN	17115526	17140502	9786	-0.264804	-0.722116	0.192509	0.256033
ENSG00000135205	chr7	CCDC146	76751751	76958850	4457	0.264754	-0.192641	0.72215	0.256208
ENSG00000163754	chr3	GYG1	148709128	148745419	3475	0.264132	-0.192781	0.721046	0.256824
ENSG00000170430	chr10	MGMT	131265448	131566271	3557	-0.263254	-0.718763	0.192254	0.256943
ENSG00000160310	chr21	PRMT2	48055079	48085036	8031	0.264633	-0.19355	0.722816	0.257243
ENSG00000067182	chr12	TNFRSF1A	6437923	6451280	4005	-0.263557	-0.720318	0.193204	0.257702
ENSG00000154529	chr9	CNTNAP3B	43684902	43924049	13217	0.263014	-0.193111	0.719138	0.258021
ENSG00000141577	chr17	AZI1	79163393	79196799	3966	-0.263182	-0.719879	0.193515	0.258313
ENSG00000037757	chr19	MRI1	13875346	13885096	3456	0.263118	-0.193477	0.719712	0.258323
ENSG00000088538	chr3	DOCK3	50712672	51421629	8755	0.263147	-0.193998	0.720291	0.258842
ENSG00000198131	chr19	ZNF544	58739960	58788815	6953	-0.262204	-0.717717	0.193308	0.258848
ENSG00000183527	chr21	PSMG1	40546695	40555777	2515	-0.262971	-0.719944	0.194002	0.258982
ENSG00000090372	chr19	STRN4	47222764	47250251	7641	0.262028	-0.19382	0.717876	0.259518
ENSG00000189013	chr19	KIR2DL4	55236002	55325972	1681	-0.26264	-0.719593	0.194313	0.259561
ENSG00000137145	chr9	DENND4C	19230433	19374139	9341	-0.261633	-0.716913	0.193646	0.259642
ENSG00000155085	chr6	AK9	109814059	110012420	10098	-0.262007	-0.717954	0.19394	0.25966
ENSG00000130038	chr12	EFCAB4B	3715799	3873985	12466	0.261835	-0.19436	0.718029	0.260232
ENSG00000145476	chr4	CYP4V2	187112674	187134610	9807	0.261972	-0.194612	0.718556	0.260388
ENSG00000100568	chr14	VTI1B	68113792	68141548	5789	0.262285	-0.194903	0.719474	0.260449
ENSG00000256073	chr21	C21orf119	33765439	33766254	816	0.263107	-0.195551	0.721764	0.260488
ENSG00000139793	chr13	MBNL2	97873688	98046374	4884	0.261906	-0.194717	0.71853	0.260549
ENSG00000187049	chr11	TMEM216	61159159	61166335	2364	0.263497	-0.195984	0.722979	0.260636
ENSG00000112769	chr6	LAMA4	112429963	112576141	11575	0.261204	-0.194344	0.716753	0.260705
ENSG00000114988	chr2	LMAN2L	97371666	97405801	2709	0.262085	-0.195074	0.719243	0.260783
ENSG00000107485	chr10	GATA3	8095567	8117161	3253	0.261317	-0.194754	0.717388	0.261045
ENSG00000068724	chr2	TTC7A	47143296	47303276	6949	0.261572	-0.195075	0.71822	0.261182
ENSG00000206560	chr3	ANKRD28	15708743	15901278	11276	0.262943	-0.196189	0.722074	0.261277
ENSG00000134686	chr1	PHC2	33789224	33896653	5410	0.261114	-0.195362	0.717589	0.261839
ENSG00000117305	chr1	HMGCL	24128375	24165110	5658	-0.262292	-0.721148	0.196564	0.262172
ENSG00000184939	chr16	ZFP90	68563993	68609975	7015	0.263716	-0.19768	0.725112	0.262223
ENSG00000082196	chr5	C1QTNF3	34019553	34043937	3576	-0.261358	-0.718852	0.196136	0.262456
ENSG00000122026	chr13	RPL21	27825446	27830828	2249	-0.260613	-0.717036	0.19581	0.2627
ENSG00000116774	chr1	OLFML3	114522063	114524876	2265	-0.260639	-0.717585	0.196307	0.263198
ENSG00000119121	chr9	TRPM6	77337411	77503010	9287	0.26078	-0.196497	0.718057	0.263285
ENSG00000059122	chr16	FLYWCH1	2961938	3001209	8413	0.259995	-0.196567	0.716556	0.263977
ENSG00000113328	chr5	CCNG1	162864575	162873157	3096	-0.259577	-0.71546	0.196306	0.264034
ENSG00000174456	chr12	C12orf76	110465872	110511491	5998	-0.259519	-0.71549	0.196452	0.264234
ENSG00000189057	chr11	FAM111B	58874658	58894883	3857	0.260502	-0.197343	0.718347	0.264387
ENSG00000173421	chr3	CCDC36	49235861	49295537	4356	0.260247	-0.197151	0.717645	0.264387
ENSG00000074181	chr19	NOTCH3	15270444	15311792	8799	0.26008	-0.197059	0.717219	0.264424
ENSG00000121716	chr7	PILRB	99933737	99965356	6556	-0.258983	-0.714549	0.196583	0.264796
ENSG00000108064	chr10	TFAM	60144782	60158981	5606	-0.25972	-0.716783	0.197343	0.265006
ENSG00000176393	chr1	RNPEP	201951500	201975275	3111	0.259552	-0.197243	0.716346	0.265035
ENSG00000120451	chr11	SNX19	130745331	130786404	8154	-0.259332	-0.715759	0.197096	0.265056
ENSG00000079691	chr6	LRRC16A	25279306	25620758	6881	-0.258986	-0.714873	0.196901	0.265127
ENSG00000122642	chr7	FKBP9	32997017	33046543	5169	-0.25907	-0.715583	0.197443	0.265627
ENSG00000156172	chr8	C8orf37	96257147	96281429	3334	0.260782	-0.198847	0.72041	0.265731
ENSG00000176593	chr19	CTD-2368P22.1	58513429	58522600	8787	0.259472	-0.19789	0.716834	0.265775
ENSG00000176386	chr9	CDC26	116018115	116037869	1175	-0.258428	-0.71416	0.197304	0.265995
ENSG00000107554	chr10	DNMBP	101635334	101769676	8634	0.258833	-0.197772	0.715438	0.266161
ENSG00000102743	chr13	SLC25A15	41363548	41384247	1837	-0.25841	-0.714477	0.197656	0.266378
ENSG00000198890	chr1	PRMT6	107599267	107601916	2650	0.258734	-0.198155	0.715623	0.26664
ENSG00000105447	chr19	GRWD1	48949030	48960279	5763	0.257888	-0.197511	0.713287	0.266644
ENSG00000164532	chr7	TBX20	35242042	35293758	1875	-0.258122	-0.714058	0.197814	0.266775
ENSG00000001626	chr7	CFTR	117105838	117356025	8099	0.258325	-0.198074	0.714725	0.266884
ENSG00000135605	chr4	TEC	48137800	48271881	4030	-0.258308	-0.714736	0.198119	0.266945
ENSG00000115073	chr2	ACTR1B	98272431	98280570	2887	-0.257412	-0.71333	0.198507	0.268073
ENSG00000104442	chr8	ARMC1	66514694	66546442	3408	0.259574	-0.200357	0.719504	0.268263
ENSG00000187550	chr19	SBK2	56041100	56048456	1085	-0.258265	-0.715917	0.199388	0.268307
ENSG00000168517	chr17	HEXIM2	43238067	43247407	2038	0.257944	-0.199286	0.715175	0.26846
ENSG00000112902	chr5	SEMA5A	9035138	9546187	12097	-0.257319	-0.713605	0.198966	0.268629
ENSG00000173992	chr11	CCS	66360292	66373490	2474	0.258635	-0.200285	0.717555	0.268945
ENSG00000137628	chr4	DDX60	169137444	169239958	6750	-0.257263	-0.71389	0.199364	0.269092
ENSG00000146733	chr7	PSPH	56078744	56119297	2762	0.257804	-0.199916	0.715524	0.269231
ENSG00000104856	chr19	RELB	45504688	45541452	3031	0.256586	-0.199558	0.71273	0.269847
ENSG00000105583	chr19	WDR83OS	12778885	12782170	2656	0.257154	-0.200153	0.714461	0.270007
ENSG00000181104	chr5	F2R	76011868	76031606	4066	0.256899	-0.200368	0.714166	0.270441
ENSG00000125651	chr19	GTF2F1	6379580	6393992	3134	0.256028	-0.200001	0.712056	0.270769
ENSG00000205047	chr16	FLJ00104	87731749	87739290	6938	0.256155	-0.200261	0.712571	0.270938
ENSG00000079841	chr6	RIMS1	72596406	73112845	12800	-0.256264	-0.712903	0.200375	0.270968
ENSG00000187546	chr7	AGMO	15239943	15601640	3587	-0.25563	-0.711217	0.199956	0.271048
ENSG00000106723	chr9	SPIN1	91003334	91093609	4914	0.255923	-0.200253	0.712099	0.271119
ENSG00000121289	chr19	CEP89	33369902	33462897	6162	-0.256174	-0.712924	0.200577	0.271253
ENSG00000173210	chr5	ABLIM3	148521046	148640105	7216	0.256126	-0.200731	0.712983	0.271454
ENSG00000086062	chr9	B4GALT1	33104080	33167354	5065	0.255519	-0.200268	0.711307	0.271468
ENSG00000120159	chr9	CAAP1	26840683	26892802	3014	0.256608	-0.201317	0.714533	0.271671
ENSG00000052841	chr11	TTC17	43380482	43516483	11284	0.256942	-0.201833	0.715718	0.271937
ENSG00000127125	chr1	PPCS	42921788	42939056	2628	0.25576	-0.201156	0.712676	0.272201
ENSG00000070785	chr1	EIF2B3	45316450	45452282	3043	-0.255978	-0.713326	0.20137	0.272245
ENSG00000166436	chr11	TRIM66	8633584	8693413	10816	0.256172	-0.202099	0.714443	0.272849
ENSG00000089063	chr20	TMEM230	5080486	5093749	2038	0.255777	-0.201811	0.713365	0.272873
ENSG00000188086	chr3	PRSS45	46783582	46854048	3128	0.255033	-0.201344	0.71141	0.273
ENSG00000185963	chr9	BICD2	95473645	95527094	6427	0.255966	-0.202146	0.714079	0.273068
ENSG00000143776	chr1	CDC42BPA	227177566	227506175	14055	0.255227	-0.201652	0.712106	0.273161
ENSG00000125124	chr16	BBS2	56500748	56554195	8337	-0.255429	-0.712696	0.201838	0.27319
ENSG00000184009	chr17	ACTG1	79476997	79490873	2976	0.255229	-0.201885	0.712343	0.273404
ENSG00000172322	chr12	CLEC12A	10103915	10148293	3250	0.255428	-0.202044	0.7129	0.273406
ENSG00000153885	chr19	KCTD15	34286838	34306668	6388	0.25838	-0.204599	0.72136	0.273634
ENSG00000185615	chr16	PDIA2	333152	337215	2248	-0.254652	-0.711066	0.201763	0.273756
ENSG00000077420	chr10	APBB1IP	26727132	26856732	3981	0.255635	-0.202573	0.713842	0.273789
ENSG00000154016	chr17	GRAP	18923986	18950950	3107	-0.254971	-0.712063	0.202121	0.273866
ENSG00000136104	chr13	RNASEH2B	51483814	51544592	2591	0.255642	-0.202868	0.714152	0.274092
ENSG00000164736	chr8	SOX17	55370495	55373448	2342	-0.254075	-0.710108	0.201959	0.274443
ENSG00000005075	chr7	POLR2J	102113565	102119354	962	0.255916	-0.203597	0.715429	0.274626
ENSG00000166411	chr15	IDH3A	78423840	78464291	6832	0.253887	-0.202169	0.709942	0.274821
ENSG00000129422	chr8	MTUS1	17501304	17658426	12010	0.254215	-0.202468	0.710898	0.274861
ENSG00000171311	chr10	EXOSC1	99195899	99205774	3345	0.253412	-0.202191	0.709016	0.275243
ENSG00000204149	chr10	AGAP6	51748078	51770259	2772	0.254088	-0.202761	0.710936	0.275275
ENSG00000165233	chr9	C9orf89	95858500	95875565	3081	-0.253697	-0.709846	0.202451	0.275277
ENSG00000198842	chr1	DUSP27	167063282	167098402	4304	-0.253518	-0.709374	0.202338	0.275309
ENSG00000166407	chr11	LMO1	8245851	8290263	1690	-0.253488	-0.70941	0.202435	0.275436
ENSG00000106077	chr7	ABHD11	73150424	73153197	2289	0.253762	-0.202809	0.710334	0.275598
ENSG00000061794	chr12	MRPS35	27863706	27909228	1979	0.253483	-0.202589	0.709554	0.275602
ENSG00000139197	chr12	PEX5	7341281	7371170	5488	-0.253581	-0.709922	0.202759	0.275698
ENSG00000189129	chr10	PLAC9	81891438	81905115	1240	0.255314	-0.204349	0.714977	0.275912
ENSG00000139187	chr12	KLRG1	9102640	9163356	2598	0.252937	-0.202478	0.708352	0.275945
ENSG00000166145	chr15	SPINT1	41136216	41150405	3587	-0.254314	-0.712638	0.20401	0.276396
ENSG00000183086	chr7	GATSL1	74379083	74438803	990	0.252658	-0.202817	0.708134	0.276537
ENSG00000196544	chr17	C17orf59	8091652	8093564	1913	-0.253391	-0.710201	0.20342	0.276553
ENSG00000183010	chr17	PYCR1	79890260	79900288	2886	0.252848	-0.203029	0.708725	0.2766
ENSG00000069966	chr15	GNB5	52413117	52483566	7487	-0.252568	-0.708301	0.203166	0.276981
ENSG00000164048	chr3	ZNF589	48282590	48340743	5521	0.252177	-0.203888	0.708241	0.278074
ENSG00000169760	chr3	NLGN1	173114074	174004434	10147	0.252886	-0.204644	0.710415	0.278266
ENSG00000174788	chr19	PCP2	7696497	7698634	799	-0.252301	-0.708967	0.204365	0.278471
ENSG00000211445	chr5	GPX3	150400124	150408554	2604	-0.254417	-0.714994	0.20616	0.278555
ENSG00000130649	chr10	CYP2E1	135333910	135374724	9621	-0.252391	-0.709354	0.204572	0.278612
ENSG00000164828	chr7	SUN1	855528	936072	11908	-0.251936	-0.708287	0.204415	0.278834
ENSG00000137575	chr8	SDCBP	59465483	59495419	4778	0.252768	-0.205181	0.710717	0.278929
ENSG00000182154	chr9	MRPL41	140445651	140447007	1262	-0.251263	-0.706717	0.20419	0.279173
ENSG00000114854	chr3	TNNC1	52485118	52488086	1168	0.251963	-0.205129	0.709056	0.279562
ENSG00000133612	chr7	AGAP3	150782918	150841523	11032	-0.251776	-0.708657	0.205105	0.279696
ENSG00000177125	chr9	ZBTB34	129622944	129648157	6606	0.251235	-0.204792	0.707263	0.279832
ENSG00000055070	chr1	SZRD1	16679070	16724640	4747	-0.251235	-0.707377	0.204906	0.279952
ENSG00000065268	chr19	WDR18	983174	994569	2474	0.251187	-0.205012	0.707386	0.280106
ENSG00000205609	chr16	EIF3CL	28390900	28415200	3136	-0.251588	-0.708808	0.205633	0.280414
ENSG00000143393	chr1	PI4KB	151264273	151300191	5456	-0.250607	-0.706571	0.205356	0.280967
ENSG00000188038	chr16	NRN1L	67918708	67922758	1052	0.250618	-0.205578	0.706813	0.281192
ENSG00000105866	chr7	SP4	21467652	21554440	6234	-0.250436	-0.706776	0.205903	0.281692
ENSG00000142794	chr1	NBPF3	21766621	21811498	6812	0.250343	-0.20585	0.706535	0.281716
ENSG00000137871	chr15	ZNF280D	56922379	57210769	17907	0.251995	-0.207283	0.711273	0.281795
ENSG00000164118	chr4	CEP44	175204828	175254531	7132	0.250102	-0.205729	0.705933	0.281798
ENSG00000139132	chr12	FGD4	32552463	32798984	10629	-0.250049	-0.706582	0.206483	0.282638
ENSG00000198435	chr9	NRARP	140194083	140196703	2621	0.249906	-0.206572	0.706384	0.282857
ENSG00000019505	chr11	SYT13	45261852	45307870	5424	0.250544	-0.207183	0.708271	0.282944
ENSG00000181856	chr17	SLC2A4	7184986	7191576	4046	0.249647	-0.206604	0.705898	0.283117
ENSG00000196458	chr12	ZNF605	133498019	133532892	7699	0.249365	-0.206517	0.705248	0.283271
ENSG00000188042	chr2	ARL4C	235401685	235405697	4013	0.250002	-0.207076	0.707079	0.283304
ENSG00000139428	chr12	MMAB	109991542	110011679	5606	0.250057	-0.207164	0.707278	0.283349
ENSG00000139719	chr12	VPS33A	122714111	122751068	7542	0.25022	-0.207428	0.707868	0.283485
ENSG00000128596	chr7	CCDC136	128430811	128462186	6188	-0.249679	-0.706816	0.207458	0.283988
ENSG00000158825	chr1	CDA	20915441	20945401	963	0.25078	-0.20859	0.71015	0.284215
ENSG00000099282	chr10	TSPAN15	71211229	71267425	2646	-0.248788	-0.704769	0.207193	0.28449
ENSG00000122852	chr10	SFTPA1	81370695	81375196	2436	-0.248846	-0.704963	0.20727	0.28452
ENSG00000109084	chr17	TMEM97	26646121	26655707	3030	-0.24891	-0.705354	0.207535	0.284744
ENSG00000124228	chr20	DDX27	47835884	47860614	5405	-0.249193	-0.706182	0.207795	0.284769
ENSG00000118292	chr1	C1orf54	150240600	150253327	1351	0.249218	-0.207947	0.706383	0.284907
ENSG00000162402	chr1	USP24	55532032	55680786	11708	0.248962	-0.2078	0.705724	0.284978
ENSG00000107859	chr10	PITX3	103989943	104001231	1391	0.248942	-0.207884	0.705769	0.285083
ENSG00000005238	chr9	FAM214B	35104109	35116338	6409	0.248491	-0.20785	0.704831	0.285445
ENSG00000197768	chr9	C9orf173	140145713	140147934	1206	0.24822	-0.20773	0.704171	0.285557
ENSG00000166938	chr15	DIS3L	66585555	66626236	5436	-0.249449	-0.707715	0.208818	0.28562
ENSG00000130695	chr1	CEP85	26560691	26605299	5145	-0.249876	-0.709012	0.209261	0.28571
ENSG00000186407	chr17	CD300E	72606026	72619897	3772	0.249195	-0.208752	0.707143	0.285774
ENSG00000164877	chr7	MICALL2	1468101	1499138	8843	-0.249027	-0.706969	0.208915	0.286093
ENSG00000111647	chr12	UHRF1BP1L	100422233	100536626	6616	-0.24773	-0.703574	0.208114	0.286397
ENSG00000155304	chr21	HSPA13	15743436	15755805	4194	0.248118	-0.208572	0.704809	0.286537
ENSG00000184465	chr6	WDR27	169857307	170102159	10259	0.248627	-0.209201	0.706454	0.286748
ENSG00000186468	chr5	RPS23	81569177	81574396	4204	-0.247711	-0.703965	0.208542	0.286865
ENSG00000178184	chr18	PARD6G	77915115	78005429	4224	-0.248022	-0.705547	0.209503	0.287603
ENSG00000072958	chr19	AP1M1	16308389	16346160	3813	-0.246731	-0.702037	0.208576	0.287776
ENSG00000126218	chr13	F10	113777128	113803843	2356	-0.247238	-0.703628	0.209153	0.287933
ENSG00000127463	chr1	EMC1	19542158	19578046	10650	0.247674	-0.209765	0.705113	0.288189
ENSG00000138085	chr2	ATRAID	27434895	27440046	2019	0.249555	-0.21137	0.71048	0.288201
ENSG00000167644	chr19	C19orf33	38794801	38795649	617	0.246485	-0.208821	0.70179	0.288255
ENSG00000151353	chr2	TMEM18	667335	677439	5044	-0.247182	-0.704104	0.209739	0.288601
ENSG00000134812	chr11	GIF	59596741	59612974	2409	-0.247663	-0.705729	0.210404	0.288871
ENSG00000239713	chr22	APOBEC3G	39436924	39483748	5496	0.247401	-0.210209	0.705011	0.2889
ENSG00000167302	chr17	ENTHD2	79202077	79212891	4762	-0.24843	-0.708079	0.211219	0.289042
ENSG00000204540	chr6	PSORS1C1	31082527	31107869	5781	0.247641	-0.210778	0.706059	0.289284
ENSG00000165271	chr9	NOL6	33461439	33473928	5930	-0.246633	-0.703224	0.209958	0.289324
ENSG00000077312	chr19	SNRPA	41256542	41271294	2361	0.246204	-0.209859	0.702267	0.289605
ENSG00000013016	chr2	EHD3	31456880	31492313	4959	-0.247316	-0.705453	0.210821	0.28962
ENSG00000136141	chr13	LRCH1	47127303	47327175	7307	0.247014	-0.210908	0.704935	0.289983
ENSG00000113088	chr5	GZMK	54320081	54330398	1570	-0.245654	-0.701125	0.209816	0.290055
ENSG00000132623	chr20	ANKEF1	9966774	10037410	4274	0.245833	-0.210073	0.70174	0.290166
ENSG00000170889	chr19	RPS9	54704610	54752862	4371	-0.245462	-0.700682	0.209758	0.290169
ENSG00000177700	chr11	POLR2L	837356	842545	1142	-0.246075	-0.702438	0.210288	0.290175
ENSG00000152377	chr5	SPOCK1	136310987	136934068	6174	-0.246718	-0.704503	0.211067	0.290417
ENSG00000112414	chr6	GPR126	142622991	142767403	8473	-0.245594	-0.701298	0.21011	0.290421
ENSG00000130948	chr9	HSD17B3	98997588	99064434	2056	0.245853	-0.210591	0.702298	0.290695
ENSG00000169684	chr15	CHRNA5	78857862	78887611	3623	-0.247714	-0.707722	0.212294	0.290809
ENSG00000177666	chr11	PNPLA2	818902	825573	3843	-0.246454	-0.704235	0.211328	0.290929
ENSG00000113971	chr3	NPHP3	132276986	132441303	13270	-0.247193	-0.706547	0.212161	0.291138
ENSG00000122733	chr9	KIAA1045	34957484	34982541	5934	-0.245983	-0.703283	0.211317	0.291343
ENSG00000175414	chr5	ARL10	175792471	175828866	11459	0.246243	-0.21168	0.704166	0.291491
ENSG00000137947	chr1	GTF2B	89318615	89357627	2225	0.245841	-0.21164	0.703322	0.291813
ENSG00000152822	chr6	GRM1	146348782	146758734	7272	-0.247248	-0.70785	0.213355	0.292341
ENSG00000081923	chr18	ATP8B1	55313658	55470333	6652	0.24615	-0.212449	0.70475	0.292384
ENSG00000117395	chr1	EBNA1BP2	43629846	43736607	3561	0.246583	-0.213048	0.706214	0.292621
ENSG00000168101	chr16	NUDT16L1	4743695	4745860	2068	0.244246	-0.211595	0.700087	0.29322
ENSG00000088543	chr3	C3orf18	50595462	50608458	3242	0.244773	-0.212439	0.701985	0.29363
ENSG00000106624	chr7	AEBP1	44143960	44154161	4955	-0.244975	-0.702731	0.212781	0.293805
ENSG00000137038	chr9	TMEM261	7796490	7888380	3000	-0.244265	-0.7008	0.212269	0.293915
ENSG00000093183	chr3	SEC22C	42589461	42642572	8159	0.243661	-0.211821	0.699144	0.293997
ENSG00000089177	chr20	KIF16B	16252749	16554078	6278	-0.244358	-0.701289	0.212573	0.294151
ENSG00000165028	chr9	NIPSNAP3B	107526438	107539738	2178	0.244263	-0.212613	0.70114	0.294281
ENSG00000161203	chr3	AP2M1	183892477	183901879	4753	-0.244841	-0.702821	0.213139	0.294306
ENSG00000188580	chr6	NKAIN2	124125286	125146803	4076	-0.244147	-0.700867	0.212574	0.294346
ENSG00000183323	chr5	CCDC125	68576002	68628636	7932	-0.244061	-0.700658	0.212535	0.294384
ENSG00000124587	chr6	PEX6	42931608	42946958	3499	0.244618	-0.213162	0.702398	0.294533
ENSG00000141562	chr17	NARF	80416056	80448413	7939	0.244087	-0.212744	0.700918	0.294581
ENSG00000152952	chr3	PLOD2	145787227	145881440	7646	-0.244065	-0.701217	0.213088	0.294965
ENSG00000248713	chr4	RP11-766F14.2	100557686	100575805	10086	0.243462	-0.212595	0.699519	0.295001
ENSG00000182685	chr16	BRICD5	2259254	2261951	2083	-0.245346	-0.705031	0.214338	0.295102
ENSG00000116574	chr1	RHOU	228870824	228882416	4372	-0.243515	-0.699783	0.212753	0.295118
ENSG00000113851	chr3	CRBN	3190676	3221394	7163	-0.243726	-0.700482	0.21303	0.295215
ENSG00000080815	chr14	PSEN1	73603126	73690399	9947	-0.243959	-0.701732	0.213814	0.295828
ENSG00000167693	chr17	NXN	702553	883010	5881	0.243371	-0.213626	0.700369	0.296174
ENSG00000100154	chr22	TTC28	28374004	29075853	12641	-0.243618	-0.701113	0.213877	0.296211
ENSG00000213240	chr1	NOTCH2NL	145209119	145291972	6436	0.242551	-0.212987	0.698089	0.29626
ENSG00000196923	chr5	PDLIM7	176910395	176924607	4407	-0.242603	-0.698245	0.213039	0.296267
ENSG00000145730	chr5	PAM	102089685	102366809	8851	0.242534	-0.212994	0.698063	0.296283
ENSG00000171953	chr17	ATPAF2	17880723	17942523	5564	0.243053	-0.213464	0.699571	0.296298
ENSG00000001460	chr1	STPG1	24683489	24743424	8514	-0.243124	-0.699793	0.213546	0.296318
ENSG00000036672	chr11	USP2	119225925	119252436	4538	-0.243327	-0.700623	0.213969	0.296577
ENSG00000121966	chr2	CXCR4	136871919	136875735	2224	-0.245445	-0.706812	0.215922	0.296672
ENSG00000049283	chr17	EPN3	48609904	48621111	4642	-0.246284	-0.709511	0.216944	0.296968
ENSG00000135919	chr2	SERPINE2	224839829	224904036	8891	0.242659	-0.213792	0.699111	0.297011
ENSG00000180185	chr16	FAHD1	1876968	1890208	3006	-0.242914	-0.699931	0.214103	0.297103
ENSG00000129116	chr4	PALLD	169418217	169849608	10114	-0.242703	-0.69944	0.214033	0.297225
ENSG00000181240	chr19	SLC25A41	6426048	6433790	1649	0.243331	-0.214736	0.701398	0.297383
ENSG00000154080	chr18	CHST9	24495595	24765281	2371	-0.242719	-0.69973	0.214291	0.297483
ENSG00000149503	chr11	INCENP	61891445	61920635	4473	0.242227	-0.213883	0.698337	0.29751
ENSG00000146926	chr7	ASB10	150872785	150884919	2375	0.241965	-0.214205	0.698134	0.298097
ENSG00000099817	chr19	POLR2E	1086594	1095598	3991	-0.242522	-0.699826	0.214781	0.298184
ENSG00000203724	chr1	C1orf53	197871777	197876497	611	-0.243003	-0.701301	0.215295	0.298277
ENSG00000119718	chr14	EIF2B2	75469614	75476292	2669	0.243044	-0.215865	0.701952	0.298839
ENSG00000183134	chr11	PTGDR2	60618413	60623444	2895	-0.242052	-0.699124	0.21502	0.298876
ENSG00000092036	chr14	HAUS4	23415437	23426370	2539	-0.241713	-0.698172	0.214747	0.298906
ENSG00000267508	chr19	ZNF285	44886459	44905774	6869	-0.24149	-0.697761	0.21478	0.299151
ENSG00000099984	chr22	GSTT2	24322339	24326106	1094	0.241645	-0.215046	0.698337	0.299286
ENSG00000188820	chr6	FAM26F	116782533	116784934	1186	-0.241458	-0.697831	0.214915	0.299324
ENSG00000152315	chr14	KCNK13	90528109	90652201	2522	0.241707	-0.215144	0.698557	0.299333
ENSG00000167613	chr19	LAIR1	54865362	54882165	5700	0.242197	-0.215655	0.700048	0.299411
ENSG00000140443	chr15	IGF1R	99192200	99507759	13509	-0.242219	-0.700218	0.215779	0.299521
ENSG00000160961	chr19	ZNF333	14800613	14844558	11611	0.241148	-0.21488	0.697177	0.299579
ENSG00000149231	chr11	CCDC82	96085933	96123087	6985	0.241711	-0.215469	0.69889	0.299672
ENSG00000058453	chr1	CROCC	17066768	17299474	8871	0.241328	-0.215171	0.697827	0.299718
ENSG00000137942	chr1	FNBP1L	93913688	94020218	5798	0.241222	-0.21516	0.697604	0.299806
ENSG00000196584	chr7	XRCC2	152341864	152373250	4853	0.241674	-0.215584	0.698932	0.299828
ENSG00000175538	chr11	KCNE3	74165886	74178774	3677	-0.24094	-0.696826	0.214945	0.299845
ENSG00000076662	chr19	ICAM3	10444452	10450499	2950	-0.240834	-0.696536	0.214868	0.299864
ENSG00000011347	chr11	SYT7	61282785	61348620	5953	0.241671	-0.21562	0.698962	0.299868
ENSG00000156136	chr4	DCK	71858255	71896631	3227	-0.240488	-0.695896	0.214919	0.300244
ENSG00000008282	chr7	SYPL1	105730949	105753022	2794	-0.241015	-0.697465	0.215435	0.300293
ENSG00000160305	chr21	DIP2A	47878812	47989926	13718	-0.241724	-0.700318	0.216869	0.301137
ENSG00000154134	chr11	ROBO3	124735282	124751366	7026	-0.241907	-0.701189	0.217375	0.301495
ENSG00000040199	chr16	PHLPP2	71671738	71758604	12493	0.240658	-0.21665	0.697966	0.301917
ENSG00000165406	chr10	2017-03-08	45950035	46090354	7537	-0.240034	-0.696395	0.216328	0.302169
ENSG00000204516	chr6	MICB	31462658	31478901	2854	-0.239476	-0.694973	0.216021	0.302377
ENSG00000188157	chr1	AGRN	955503	991496	10756	0.239448	-0.215997	0.694893	0.302379
ENSG00000165449	chr10	SLC16A9	61410523	61495760	4425	-0.240286	-0.698055	0.217483	0.303151
ENSG00000159314	chr17	ARHGAP27	43471275	43511787	10419	0.241325	-0.218587	0.701238	0.303322
ENSG00000161202	chr3	DVL3	183873176	183891398	6090	0.240314	-0.217698	0.698325	0.30335
ENSG00000138709	chr4	LARP1B	128982423	129144086	8792	-0.240626	-0.699304	0.218053	0.303427
ENSG00000114735	chr3	HEMK1	50606583	50622366	8192	0.239908	-0.217475	0.697291	0.303503
ENSG00000166111	chr12	SVOP	109304658	109459045	3968	-0.239168	-0.695163	0.216827	0.303527
ENSG00000125445	chr17	MRPS7	73257755	73262454	3324	-0.239204	-0.695832	0.217423	0.304124
ENSG00000138311	chr10	ZNF365	64133951	64431771	9073	-0.238937	-0.695265	0.217391	0.304347
ENSG00000174669	chr11	SLC29A2	66129992	66139685	2720	-0.23918	-0.69614	0.21778	0.304526
ENSG00000203668	chr1	CHML	241792155	241799232	7078	0.23908	-0.217859	0.696019	0.304705
ENSG00000163661	chr3	PTX3	157154578	157161417	1940	-0.238305	-0.693964	0.217354	0.304917
ENSG00000145861	chr5	C1QTNF2	159774758	159797648	2414	0.238815	-0.217876	0.695505	0.304978
ENSG00000169122	chr8	FAM110B	58907068	59116838	4943	-0.238383	-0.694402	0.217636	0.305141
ENSG00000196196	chr9	HRCT1	35906189	35907138	950	0.238493	-0.218289	0.695276	0.305726
ENSG00000153391	chr18	INO80C	33032194	33077955	5085	-0.237936	-0.69371	0.217838	0.305789
ENSG00000165506	chr14	DNAAF2	50091892	50101948	2963	-0.23783	-0.693643	0.217983	0.306046
ENSG00000075975	chr3	MKRN2	12598513	12625212	2848	0.238882	-0.219147	0.696912	0.306256
ENSG00000167646	chr19	DNAAF3	55670031	55678090	3300	-0.237659	-0.693404	0.218087	0.306323
ENSG00000171045	chr8	TSNARE1	143293441	143484601	4060	-0.237825	-0.694222	0.218571	0.306674
ENSG00000134121	chr3	CHL1	238279	451090	11845	-0.237675	-0.69408	0.21873	0.306989
ENSG00000215114	chr8	UBXN2B	59323823	59364060	5390	-0.237812	-0.694517	0.218892	0.307026
ENSG00000156398	chr10	SFXN2	104474295	104503249	8034	-0.23823	-0.695764	0.219303	0.307054
ENSG00000197978	chr15	GOLGA6L9	82722223	82731338	4356	-0.237635	-0.694172	0.218903	0.30721
ENSG00000108592	chr17	FTSJ3	61896793	61907372	5212	-0.237383	-0.693469	0.218703	0.307245
ENSG00000152078	chr1	TMEM56	95582894	95663163	7402	0.237279	-0.218669	0.693228	0.30731
ENSG00000182742	chr17	HOXB4	46652875	46657473	3757	0.237055	-0.218607	0.692717	0.307464
ENSG00000134716	chr1	CYP2J2	60358980	60392462	2990	0.236966	-0.219163	0.693095	0.308141
ENSG00000225830	chr10	ERCC6	50663414	50747584	8840	-0.23687	-0.692952	0.219212	0.308286
ENSG00000159086	chr21	PAXBP1	34106210	34144169	7212	-0.237538	-0.695043	0.219967	0.308431
ENSG00000127863	chr13	TNFRSF19	24144509	24250232	5102	0.236865	-0.219767	0.693497	0.308879
ENSG00000203546	chr14	RP11-176H8.1	31803518	31926647	4422	0.236282	-0.21952	0.692083	0.309191
ENSG00000137074	chr9	APTX	32972604	33025166	3789	-0.236331	-0.692575	0.219914	0.30956
ENSG00000174915	chr11	PTDSS2	448268	491393	6107	0.236324	-0.220299	0.692947	0.309976
ENSG00000112218	chr6	GPR63	97242002	97285353	6084	-0.235631	-0.691734	0.220473	0.310846
ENSG00000029534	chr8	ANK1	41510739	41754280	10799	-0.23549	-0.69141	0.22043	0.310939
ENSG00000130595	chr11	TNNT3	1940792	1959936	2596	0.236474	-0.221395	0.694343	0.310986
ENSG00000159200	chr21	RCAN1	35885440	35987441	6840	0.235572	-0.221141	0.692285	0.311612
ENSG00000076650	chr19	GPATCH1	33571786	33621448	4488	-0.235421	-0.692012	0.22117	0.311793
ENSG00000157823	chr15	AP3S2	90373831	90437574	8146	0.23698	-0.222891	0.696851	0.312062
ENSG00000167081	chr9	PBX3	128509624	128729656	4529	-0.236414	-0.695584	0.222756	0.31248
ENSG00000120129	chr5	DUSP1	172195093	172198198	2019	-0.235082	-0.692405	0.222242	0.313265
ENSG00000166478	chr11	ZNF143	9481866	9550071	4233	0.234458	-0.221805	0.690721	0.313426
ENSG00000204103	chr20	MAFB	39314488	39317880	3393	0.235102	-0.222418	0.692622	0.313431
ENSG00000175155	chr17	YPEL2	57409050	57479090	8667	0.234541	-0.222007	0.69109	0.313558
ENSG00000172932	chr11	ANKRD13D	67056018	67069956	6643	-0.234505	-0.691328	0.222318	0.313924
ENSG00000099377	chr16	HSD3B7	30996519	31000473	2504	0.234283	-0.222457	0.691024	0.314294
ENSG00000174938	chr16	SEZ6L2	29882480	29910868	4110	0.234813	-0.223418	0.693044	0.314777
ENSG00000161179	chr22	YDJC	21982378	21984353	1754	0.233802	-0.222464	0.690069	0.314785
ENSG00000184454	chr1	NCMAP	24882602	24935819	4122	0.234615	-0.223692	0.692922	0.315265
ENSG00000174177	chr16	CTU2	88772871	88781794	3532	0.233471	-0.222771	0.689712	0.315445
ENSG00000101439	chr20	CST3	23608534	23619110	2504	0.234013	-0.223525	0.691551	0.315695
ENSG00000196792	chr14	STRN3	31363005	31495607	4965	-0.233815	-0.69099	0.223359	0.315719
ENSG00000149927	chr16	DOC2A	30016830	30034591	6426	0.233324	-0.223169	0.689817	0.316016
ENSG00000185924	chr17	RTN4RL1	1837971	1928639	3625	-0.232812	-0.688693	0.223068	0.316429
ENSG00000173406	chr1	DAB1	57460451	59012406	7846	0.233484	-0.223959	0.690928	0.31669
ENSG00000170037	chr17	CNTROB	7835419	7853236	6234	-0.232767	-0.688883	0.223349	0.316771
ENSG00000164051	chr3	CCDC51	48473574	48481866	2410	-0.232245	-0.687561	0.223072	0.31701
ENSG00000198046	chr19	ZNF667	56950694	56989434	9129	0.232685	-0.224089	0.689458	0.31764
ENSG00000147573	chr8	TRIM55	67039131	67087720	3079	0.234572	-0.225972	0.695115	0.317709
ENSG00000125779	chr20	PANK2	3869486	3907605	5920	0.232644	-0.224516	0.689804	0.318132
ENSG00000174137	chr4	FAM53A	1619642	1686029	4239	-0.233296	-0.691768	0.225175	0.318165
ENSG00000002933	chr7	TMEM176A	150497491	150502208	3479	0.232315	-0.224282	0.688913	0.318222
ENSG00000198715	chr1	C1orf85	156259880	156265463	3224	-0.232041	-0.688512	0.224431	0.318661
ENSG00000108021	chr10	FAM208B	5726801	5805703	10960	0.231569	-0.224041	0.687179	0.318731
ENSG00000170175	chr17	CHRNB1	7348380	7361026	4329	-0.232836	-0.690987	0.225316	0.318783
ENSG00000128833	chr15	MYO5C	52484519	52587995	10045	0.23276	-0.225269	0.690789	0.318811
ENSG00000139350	chr12	NEDD1	97301001	97347129	4037	0.233259	-0.226034	0.692553	0.319108
ENSG00000188000	chr19	OR7D2	9296279	9299493	3215	0.231785	-0.224681	0.688251	0.319187
ENSG00000116791	chr1	CRYZ	75171170	75199092	4081	-0.231558	-0.687787	0.224672	0.319411
ENSG00000104213	chr8	PDGFRL	17433942	17501580	2409	0.231801	-0.224991	0.688594	0.3195
ENSG00000172831	chr16	CES2	66968347	66978999	5343	0.232587	-0.225792	0.690966	0.31954
ENSG00000218739	chr2	CEBPZ-AS1	37423631	37443336	4698	0.232426	-0.225736	0.690588	0.319646
ENSG00000159593	chr16	NAE1	66836778	66907159	4810	0.232121	-0.225457	0.689699	0.319664
ENSG00000184524	chr11	CEND1	787104	790123	1649	0.231822	-0.225324	0.688968	0.319831
ENSG00000136840	chr9	ST6GALNAC4	130670165	130679317	2630	-0.23155	-0.688718	0.225617	0.32042
ENSG00000173258	chr9	ZNF483	114287439	114340124	5738	0.231364	-0.225589	0.688318	0.320582
ENSG00000147912	chr9	FBXO10	37510889	37588871	6059	0.231344	-0.225617	0.688304	0.320633
ENSG00000172640	chr12	OR10AD1	48596081	48597170	1090	-0.231091	-0.687654	0.225471	0.320739
ENSG00000184470	chr22	TXNRD2	19863040	19929341	7323	-0.23062	-0.686756	0.225516	0.321275
ENSG00000249471	chr19	ZNF324B	58962971	58969200	4618	-0.230345	-0.685971	0.22528	0.32131
ENSG00000220205	chr17	VAMP2	8062467	8066864	3268	0.230868	-0.227097	0.688833	0.32269
ENSG00000179761	chr17	PIPOX	27277531	27384234	4055	0.230096	-0.226388	0.686579	0.322744
ENSG00000179698	chr8	KIAA1875	145162629	145173218	8967	0.230343	-0.226634	0.687321	0.322747
ENSG00000160360	chr9	GPSM1	139221932	139254057	4945	0.229383	-0.226023	0.684788	0.323101
ENSG00000085265	chr9	FCN1	137801431	137809809	1286	-0.230891	-0.689326	0.227544	0.323138
ENSG00000173273	chr8	TNKS	9413424	9639856	14186	0.229606	-0.226399	0.685612	0.323267
ENSG00000146243	chr6	IRAK1BP1	79577189	79656157	7542	0.232054	-0.228901	0.693009	0.32336
ENSG00000105894	chr7	PTN	136912088	137028611	1713	0.231897	-0.228926	0.692719	0.323549
ENSG00000180953	chr15	ST20	80191182	80216044	1614	-0.229378	-0.685205	0.226449	0.323559
ENSG00000113068	chr5	PFDN1	139624624	139682706	2156	-0.229307	-0.685067	0.226453	0.323637
ENSG00000058600	chr16	POLR3E	22308730	22346424	9454	0.229737	-0.226899	0.686372	0.32366
ENSG00000058085	chr1	LAMC2	183155373	183214035	6543	-0.230366	-0.688263	0.22753	0.32367
ENSG00000103942	chr15	HOMER2	83509838	83654661	10067	0.22949	-0.226808	0.685789	0.323822
ENSG00000122696	chr9	SLC25A51	37879400	37904350	3943	0.230039	-0.22754	0.687617	0.324022
ENSG00000183763	chr3	TRAIP	49866034	49894007	3261	0.229531	-0.227213	0.686276	0.324207
ENSG00000177082	chr15	WDR73	85185999	85197574	6139	-0.230153	-0.688407	0.228101	0.324495
ENSG00000198860	chr1	TSEN15	184020811	184043346	2443	0.229393	-0.227413	0.6862	0.324564
ENSG00000213999	chr19	MEF2B	19256377	19303400	2724	-0.229042	-0.685206	0.227121	0.324624
ENSG00000075826	chr10	SEC31B	102246399	102289628	8360	0.229137	-0.2273	0.685575	0.324713
ENSG00000215012	chr22	C22orf29	19833661	19842419	6803	-0.230771	-0.690594	0.229053	0.324852
ENSG00000136925	chr9	TSTD2	100362362	100395962	5980	-0.230008	-0.688421	0.228405	0.324968
ENSG00000164296	chr5	TIGD6	149372681	149380730	4640	-0.228548	-0.684262	0.227167	0.325193
ENSG00000168566	chr6	SNRNP48	7590432	7612200	5836	-0.2292	-0.686757	0.228357	0.325766
ENSG00000022556	chr19	NLRP2	55464498	55512510	6313	-0.228285	-0.684332	0.227762	0.326102
ENSG00000145020	chr3	AMT	49454211	49460186	4561	0.228649	-0.228154	0.685452	0.326132
ENSG00000136235	chr7	GPNMB	23275586	23314727	5956	0.228509	-0.228057	0.685074	0.326177
ENSG00000092621	chr1	PHGDH	120202421	120286838	5622	-0.229308	-0.687489	0.228873	0.326197
ENSG00000152779	chr10	SLC16A12	91190051	91316398	4840	0.228257	-0.227956	0.68447	0.326337
ENSG00000149922	chr16	TBX6	30097114	30103208	3066	0.228321	-0.228038	0.684679	0.326356
ENSG00000119943	chr10	PYROXD2	100143322	100174941	3867	0.228175	-0.227907	0.684258	0.326371
ENSG00000106701	chr9	FSD1L	108210077	108314714	9877	0.228609	-0.228359	0.685576	0.326391
ENSG00000232196	chr16	MTRNR2L4	3421053	3422283	1231	0.231614	-0.231501	0.694729	0.326537
ENSG00000268218	chr16	AC137932.1	89334512	89339452	3660	0.228323	-0.228486	0.685132	0.326828
ENSG00000013288	chr4	MAN2B2	6576902	6625089	8898	-0.229493	-0.688696	0.22971	0.326883
ENSG00000213523	chr5	SRA1	139916925	139937895	3454	-0.229578	-0.689225	0.230069	0.327172
ENSG00000169715	chr16	MT1E	56659387	56661024	1052	-0.227954	-0.684454	0.228546	0.327283
ENSG00000119703	chr14	ZC2HC1C	75530873	75545126	3248	-0.227852	-0.684187	0.228484	0.327326
ENSG00000134575	chr11	ACP2	47260853	47270457	3484	-0.228928	-0.687633	0.229778	0.327552
ENSG00000035141	chr2	FAM136A	70523107	70529222	3086	0.228207	-0.229251	0.685665	0.327761
ENSG00000142684	chr1	ZNF593	26496362	26498551	1956	-0.227508	-0.683837	0.228822	0.32805
ENSG00000061676	chr2	NCKAP1	183773843	183903586	22520	0.227968	-0.229394	0.68533	0.328165
ENSG00000179195	chr12	ZNF664	124456392	124499986	6340	0.228062	-0.229514	0.685639	0.328192
ENSG00000254415	chr19	SIGLEC14	52145806	52150054	2082	0.227103	-0.22904	0.683247	0.328713
ENSG00000198087	chr6	CD2AP	47445525	47594999	6751	-0.227138	-0.683429	0.229153	0.328795
ENSG00000103248	chr16	MTHFSD	86563782	86588841	5350	-0.22745	-0.684808	0.229908	0.329262
ENSG00000093010	chr22	COMT	19929130	19957498	5195	0.227335	-0.230312	0.684983	0.32981
ENSG00000140955	chr16	ADAD2	84224744	84230774	4111	0.226625	-0.229891	0.68314	0.330126
ENSG00000167186	chr16	COQ7	19078921	19091417	4120	-0.226498	-0.683069	0.230073	0.330456
ENSG00000158411	chr2	MITD1	99777890	99797521	4305	-0.227223	-0.685348	0.230902	0.330553
ENSG00000187951	chr15	ARHGAP11B	30916697	31065196	9184	-0.226447	-0.683021	0.230126	0.330566
ENSG00000184261	chr2	KCNK12	47743720	47798078	6685	0.227736	-0.231659	0.687131	0.330802
ENSG00000007944	chr6	MYLIP	16129356	16148479	3033	-0.226549	-0.683781	0.230683	0.331046
ENSG00000118369	chr11	USP35	77899858	77925757	5233	0.225788	-0.229932	0.681507	0.331071
ENSG00000176222	chr19	ZNF404	44376515	44405537	2476	0.226058	-0.230289	0.682404	0.331158
ENSG00000143167	chr1	GPA33	167022073	167059868	3003	-0.226346	-0.683285	0.230593	0.331169
ENSG00000180902	chr2	D2HGDH	242673994	242708231	5279	-0.226505	-0.684429	0.231419	0.33187
ENSG00000198937	chr6	CCDC167	37450696	37467698	619	0.225707	-0.230605	0.68202	0.331871
ENSG00000163945	chr4	UVSSA	1341054	1381837	7830	0.22553	-0.230446	0.681506	0.331895
ENSG00000168026	chr3	TTC21A	39149152	39180394	7720	-0.22528	-0.680996	0.230436	0.332154
ENSG00000122585	chr7	NPY	24323782	24331484	921	-0.225564	-0.682016	0.230888	0.332326
ENSG00000213903	chr14	LTB4R	24780656	24787242	4465	-0.225496	-0.681838	0.230846	0.332355
ENSG00000181045	chr17	SLC26A11	78193498	78227299	4903	-0.226309	-0.684418	0.2318	0.332484
ENSG00000113812	chr3	ACTR8	53901093	53916229	4066	0.225238	-0.230766	0.681242	0.332552
ENSG00000162444	chr1	RBP7	10057264	10076078	861	0.22521	-0.230767	0.681188	0.332582
ENSG00000152348	chr5	ATG10	81267844	81572676	5449	-0.225093	-0.680979	0.230794	0.332738
ENSG00000075914	chr3	EXOSC7	45016733	45077558	4442	0.225505	-0.231232	0.682242	0.332755
ENSG00000254858	chr19	MPV17L2	18303992	18307758	2135	-0.227359	-0.688047	0.233329	0.33296
ENSG00000135049	chr9	AGTPBP1	88161455	88356944	4938	-0.225468	-0.682333	0.231397	0.33297
ENSG00000122873	chr10	CISD1	60028818	60049346	2857	0.225048	-0.231066	0.681162	0.333074
ENSG00000143067	chr1	ZNF697	120162045	120190396	5041	-0.224809	-0.680478	0.23086	0.333118
ENSG00000198954	chr10	KIAA1279	70748487	70776738	2699	-0.224905	-0.680899	0.231089	0.333254
ENSG00000092439	chr15	TRPM7	50844670	50979012	9198	0.22576	-0.23198	0.683501	0.333268
ENSG00000185122	chr8	HSF1	145515280	145538385	4957	-0.226084	-0.684655	0.232487	0.333451
ENSG00000183691	chr17	NOG	54671060	54672951	1892	0.22528	-0.231704	0.682265	0.333498
ENSG00000173566	chr8	NUDT18	21964383	21966932	1758	-0.224897	-0.68128	0.231486	0.333684
ENSG00000116771	chr1	AGMAT	15898848	15911605	2500	-0.224394	-0.680165	0.231377	0.334118
ENSG00000154188	chr8	ANGPT1	108261721	108510283	7117	-0.224639	-0.681527	0.232249	0.334773
ENSG00000182670	chr21	TTC3	38445526	38575413	15883	0.225041	-0.232815	0.682897	0.334932
ENSG00000155542	chr5	SETD9	56205087	56221359	2535	0.224402	-0.232478	0.681281	0.335275
ENSG00000135914	chr2	HTR2B	231972944	231989832	2246	-0.22446	-0.681526	0.232607	0.335347
ENSG00000056661	chr17	PCGF2	36890150	36906070	3511	0.224144	-0.232516	0.680805	0.335597
ENSG00000132394	chr3	EEFSEC	127872297	128127485	2417	-0.22468	-0.682519	0.233159	0.335689
ENSG00000197701	chr4	ZNF595	53179	88099	3930	0.223458	-0.233124	0.68004	0.336995
ENSG00000198185	chr20	ZNF334	45129701	45142198	5286	-0.223072	-0.679105	0.23296	0.337248
ENSG00000242441	chr2	GTF2A1L	48844937	48960287	2054	-0.224651	-0.684509	0.235207	0.337877
ENSG00000110218	chr11	PANX1	93862094	93915138	2769	0.222765	-0.233427	0.678957	0.338082
ENSG00000087884	chr11	AAMDC	77532155	77629478	1943	0.222963	-0.233782	0.679707	0.338238
ENSG00000170509	chr4	HSD17B13	88224941	88244058	2397	0.223156	-0.234289	0.680601	0.33856
ENSG00000174437	chr12	ATP2A2	110718561	110788898	13745	0.222203	-0.233568	0.677973	0.338856
ENSG00000136986	chr8	DERL1	124025404	124054663	7081	-0.222786	-0.679761	0.234189	0.338865
ENSG00000212127	chr12	TAS2R14	11090005	11324172	2350	-0.222793	-0.679927	0.234342	0.339019
ENSG00000134262	chr1	AP4B1	114437370	114447823	5864	-0.222505	-0.679541	0.234531	0.339538
ENSG00000241978	chr9	AKAP2	112542769	112934792	8444	0.222232	-0.234523	0.678987	0.339834
ENSG00000171763	chr15	SPATA5L1	45694529	45713617	3406	-0.221389	-0.677084	0.234306	0.340547
ENSG00000133687	chr12	TMTC1	29653773	29937692	14636	-0.221283	-0.676893	0.234328	0.340689
ENSG00000177990	chr12	DPY19L2	63952693	64062719	5646	0.222618	-0.235804	0.68104	0.340755
ENSG00000110880	chr12	CORO1C	109038885	109125372	6532	-0.221197	-0.676878	0.234484	0.34095
ENSG00000184923	chr10	NUTM2A	88985205	88996665	5082	0.221068	-0.234969	0.677105	0.341608
ENSG00000125733	chr19	TRIP10	6737936	6751537	3982	0.22185	-0.23626	0.679959	0.342093
ENSG00000182263	chr2	FIGN	164449906	164592522	9942	0.221091	-0.23546	0.677643	0.342102
ENSG00000119685	chr14	TTLL5	76099968	76421421	12255	-0.220734	-0.677396	0.235928	0.343
ENSG00000123384	chr12	LRP1	57522276	57607134	20839	0.220814	-0.236236	0.677864	0.343233
ENSG00000197150	chr7	ABCB8	150725510	150744869	9339	-0.221185	-0.679147	0.236776	0.343384
ENSG00000142675	chr1	CNKSR1	26503894	26516377	4043	-0.221546	-0.680388	0.237297	0.343526
ENSG00000126432	chr11	PRDX5	64085560	64089283	893	0.220817	-0.237811	0.679445	0.34489
ENSG00000171914	chr15	TLN2	62682725	63136830	16202	0.220077	-0.237202	0.677355	0.345087
ENSG00000105738	chr19	SIPA1L3	38397868	38699012	10335	-0.218874	-0.675034	0.237287	0.346551
ENSG00000130348	chr6	QRSL1	107077453	107116292	5453	-0.21881	-0.674839	0.237219	0.346552
ENSG00000131469	chr17	RPL27	41150290	41154976	2026	0.219057	-0.237638	0.675752	0.34671
ENSG00000139826	chr13	ABHD13	108870727	108886603	5338	-0.218754	-0.674835	0.237328	0.346731
ENSG00000119927	chr10	GPAM	113909624	113975135	9810	-0.219235	-0.676351	0.237881	0.346764
ENSG00000166546	chr16	BEAN1	66461200	66527432	7165	0.218604	-0.237459	0.674667	0.347042
ENSG00000144791	chr3	LIMD1	45596886	45727830	12673	-0.218795	-0.675459	0.237869	0.347255
ENSG00000163576	chr3	EFHB	19920964	19988517	4163	-0.219432	-0.677568	0.238703	0.347403
ENSG00000111875	chr6	ASF1A	119215384	119230332	2517	-0.220047	-0.679529	0.239435	0.34747
ENSG00000167323	chr11	STIM1	3875757	4114439	6811	0.218574	-0.237986	0.675135	0.347632
ENSG00000100023	chr22	PPIL2	22006559	22054304	8462	0.218073	-0.237484	0.673629	0.347678
ENSG00000144648	chr3	ACKR2	42846244	42929466	5469	0.219196	-0.238796	0.677188	0.347772
ENSG00000131100	chr22	ATP6V1E1	18074902	18111584	3212	-0.217985	-0.674085	0.238115	0.348447
ENSG00000103202	chr16	NME4	446725	460367	3663	0.218206	-0.238475	0.674888	0.348571
ENSG00000084207	chr11	GSTP1	67351066	67354131	1925	-0.218359	-0.675365	0.238647	0.348577
ENSG00000259495	chr15	RP11-210M15.2	80637195	80695917	787	0.217712	-0.238075	0.6735	0.34872
ENSG00000149582	chr11	TMEM25	118401756	118417995	5529	-0.218186	-0.675885	0.239512	0.349687
ENSG00000152086	chr2	TUBA3E	130949318	130956034	1540	-0.217295	-0.673405	0.238814	0.349983
ENSG00000107372	chr9	ZFAND5	74966341	74980163	7065	0.217562	-0.239285	0.674408	0.350171
ENSG00000125618	chr2	PAX8	113973574	114036527	7303	-0.217026	-0.67289	0.238838	0.350322
ENSG00000168028	chr3	RPSA	39448180	39454033	3936	-0.216979	-0.672746	0.238788	0.350322
ENSG00000163833	chr3	FBXO40	121311966	121349139	5926	-0.217793	-0.675385	0.239798	0.350443
ENSG00000109576	chr4	AADAT	170981373	171012850	2981	0.217768	-0.240146	0.675681	0.350839
ENSG00000154065	chr18	ANKRD29	21178890	21242849	6412	-0.216992	-0.673345	0.239361	0.350912
ENSG00000228716	chr5	DHFR	79922047	79950802	4409	0.217603	-0.240144	0.675351	0.351028
ENSG00000184601	chr14	C14orf180	105046021	105056852	3036	0.217518	-0.240216	0.675253	0.351202
ENSG00000124222	chr20	STX16	57226328	57254582	5089	-0.21685	-0.673318	0.239618	0.351348
ENSG00000063322	chr19	MED29	39881943	39891277	3835	-0.21699	-0.674399	0.240419	0.352029
ENSG00000113522	chr5	RAD50	131891711	131980313	8091	0.215988	-0.239477	0.671453	0.352208
ENSG00000176871	chr12	WSB2	118470712	118500235	3537	-0.217516	-0.676282	0.24125	0.35229
ENSG00000120937	chr1	NPPB	11917521	11918988	694	-0.216713	-0.67384	0.240414	0.352347
ENSG00000148484	chr10	RSU1	16632610	16859527	4191	-0.216233	-0.672488	0.240021	0.352495
ENSG00000198089	chr22	SFI1	31884674	32014572	12038	-0.217283	-0.676198	0.241632	0.352963
ENSG00000145649	chr5	GZMA	54398476	54406080	894	-0.215841	-0.67232	0.240637	0.353604
ENSG00000044574	chr9	HSPA5	127997132	128003609	3908	-0.216939	-0.675791	0.241912	0.353657
ENSG00000140406	chr15	MESDC1	81293295	81296342	3048	-0.216409	-0.674271	0.241452	0.353795
ENSG00000069011	chr5	PITX1	134363425	134370503	3511	0.216136	-0.241247	0.673519	0.353899
ENSG00000262209	chr5	PCDHGB3	140749831	140892546	4727	0.216172	-0.241335	0.67368	0.35395
ENSG00000162929	chr2	KIAA1841	61293006	61391960	9632	-0.216092	-0.673486	0.241301	0.354008
ENSG00000166451	chr16	CENPN	81040103	81066719	3568	0.216087	-0.241471	0.673644	0.354193
ENSG00000144792	chr3	ZNF660	44619715	44641186	6513	0.21528	-0.240692	0.671252	0.354323
ENSG00000165533	chr14	TTC8	89290497	89344335	3170	0.215079	-0.241023	0.671182	0.354909
ENSG00000174226	chr8	SNX31	101585116	101675643	3143	0.214903	-0.242044	0.671849	0.356193
ENSG00000182983	chr3	ZNF662	42947223	42960825	6762	-0.214884	-0.67179	0.242023	0.356193
ENSG00000164733	chr8	CTSB	11700033	11726957	7438	-0.214459	-0.670668	0.24175	0.35641
ENSG00000186866	chr21	POFUT2	46683843	46707813	5771	0.214274	-0.241832	0.670381	0.356716
ENSG00000106299	chr7	WASL	123321989	123389121	4435	0.214534	-0.242276	0.671343	0.356874
ENSG00000048405	chr7	ZNF800	126986844	127071978	5793	0.214937	-0.243084	0.672957	0.357245
ENSG00000188786	chr1	MTF1	38275239	38325292	8024	0.21476	-0.242889	0.672408	0.357251
ENSG00000163466	chr2	ARPC2	219081817	219119079	6562	0.214275	-0.2425	0.67105	0.357418
ENSG00000136881	chr9	BAAT	104122699	104145801	3389	-0.214883	-0.672971	0.243206	0.357437
ENSG00000153936	chr1	HS2ST1	87380331	87602334	10267	0.21396	-0.242282	0.670202	0.357564
ENSG00000183542	chr12	KLRC4	10559983	10562356	928	-0.213917	-0.670431	0.242597	0.357946
ENSG00000163521	chr2	GLB1L	220101328	220110200	3411	0.213934	-0.242642	0.670511	0.357973
ENSG00000184640	chr17	2017-09-09	75276651	75496678	12844	0.213944	-0.242667	0.670554	0.357989
ENSG00000185684	chr12	EP400NL	132568828	132613029	9105	-0.213604	-0.669893	0.242685	0.358413
ENSG00000185666	chr22	SYN3	32908539	33454358	5427	-0.213116	-0.668532	0.2423	0.358593
ENSG00000112031	chr6	MTRF1L	153308497	153323820	4273	0.213635	-0.243103	0.670373	0.358816
ENSG00000142102	chr11	ATHL1	289135	296107	5260	-0.213355	-0.66957	0.242859	0.358895
ENSG00000168397	chr2	ATG4B	242576628	242613272	6638	0.213599	-0.243258	0.670455	0.359022
ENSG00000109445	chr4	ZNF330	142142041	142155851	2536	-0.213261	-0.669491	0.24297	0.359125
ENSG00000002726	chr7	AOC1	150521715	150558592	3824	-0.213242	-0.66953	0.243046	0.359227
ENSG00000204604	chr19	ZNF468	53341261	53360902	5281	-0.2131	-0.669261	0.24306	0.359412
ENSG00000123416	chr12	TUBA1B	49521565	49525180	3574	0.213956	-0.244397	0.67231	0.35979
ENSG00000181617	chr4	FDCSP	71091788	71100969	566	-0.213809	-0.67202	0.244402	0.359972
ENSG00000168952	chr14	STXBP6	25278862	25519503	8067	-0.213237	-0.670685	0.244211	0.360457
ENSG00000197134	chr19	ZNF257	22235254	22274282	5029	0.212708	-0.24361	0.669025	0.360463
ENSG00000108379	chr17	WNT3	44839872	44910520	4334	0.214032	-0.245181	0.673245	0.36052
ENSG00000135835	chr1	KIAA1614	180882290	180920750	10195	0.212576	-0.243542	0.668694	0.360549
ENSG00000177943	chr9	MAMDC4	139745395	139755249	5467	0.212931	-0.244104	0.669966	0.360714
ENSG00000169062	chr13	UPF3A	115047059	115071283	3091	-0.213166	-0.670716	0.244385	0.360726
ENSG00000213171	chr1	LINGO4	151772740	151778630	3379	0.212633	-0.244217	0.669483	0.36119
ENSG00000105193	chr19	RPS16	39923847	39926588	2603	-0.212598	-0.669525	0.24433	0.361352
ENSG00000137824	chr15	RMDN3	41028082	41048049	5114	-0.212158	-0.668146	0.243831	0.361359
ENSG00000132406	chr4	TMEM128	4237269	4249950	2408	0.212352	-0.244139	0.668843	0.361448
ENSG00000116213	chr1	WRAP73	3547331	3569325	7604	0.212468	-0.244407	0.669343	0.36159
ENSG00000105996	chr7	HOXA2	27139721	27142430	2066	0.212451	-0.244468	0.669371	0.361674
ENSG00000181778	chr9	TMEM252	71151496	71155783	1245	-0.212216	-0.668828	0.244396	0.361882
ENSG00000164082	chr3	GRM2	51741086	51752629	7096	-0.212146	-0.668984	0.244692	0.362278
ENSG00000163110	chr4	PDLIM5	95373037	95589377	11115	-0.212453	-0.670002	0.245096	0.362331
ENSG00000155090	chr8	KLF10	103661007	103668130	4003	-0.211892	-0.668467	0.244684	0.362579
ENSG00000172922	chr11	RNASEH2C	65482367	65488418	3697	-0.211215	-0.667114	0.244685	0.363403
ENSG00000186567	chr19	CEACAM19	45165545	45187631	5202	0.211844	-0.245551	0.669238	0.363547
ENSG00000151287	chr13	TEX30	103418340	103426161	2154	-0.211618	-0.668619	0.245383	0.363645
ENSG00000141994	chr19	DUS3L	5784843	5791249	3642	-0.21195	-0.669722	0.245822	0.363702
ENSG00000123179	chr13	EBPL	50234859	50265611	1500	-0.211229	-0.668017	0.245558	0.364302
ENSG00000101577	chr18	LPIN2	2916992	3013313	6800	0.210808	-0.245311	0.666927	0.364558
ENSG00000184227	chr14	ACOT1	74003818	74010498	1713	0.210801	-0.245412	0.667014	0.364672
ENSG00000162814	chr1	SPATA17	217804666	218045038	6515	-0.21074	-0.667163	0.245683	0.365032
ENSG00000239704	chr17	CDRT4	15339332	15406922	3242	-0.211784	-0.670678	0.24711	0.365251
ENSG00000175634	chr11	RPS6KB2	67195931	67202872	5815	-0.210143	-0.665808	0.245523	0.365596
ENSG00000168522	chr8	FNTA	42889337	42940931	9551	-0.210823	-0.667987	0.246341	0.36562
ENSG00000143653	chr1	SCCPDH	246887349	246931439	2503	0.211364	-0.247113	0.669842	0.365766
ENSG00000183520	chr1	UTP11L	38474930	38490496	3385	0.210951	-0.246653	0.668556	0.365789
ENSG00000227051	chr14	C14orf132	96505661	96560417	7966	0.211163	-0.246952	0.669279	0.365844
ENSG00000112062	chr6	MAPK14	35995488	36079013	6826	-0.211148	-0.669252	0.246956	0.365866
ENSG00000135093	chr12	USP30	109460894	109525831	5135	-0.210288	-0.666622	0.246047	0.365968
ENSG00000180694	chr8	TMEM64	91634223	91803860	5870	-0.21022	-0.66659	0.24615	0.36616
ENSG00000177354	chr10	C10orf71	50507187	50535537	5467	-0.211275	-0.670293	0.247743	0.366533
ENSG00000115705	chr2	TPO	1377995	1547483	6841	-0.211363	-0.670585	0.24786	0.366548
ENSG00000177483	chr2	RBM44	238707032	238751451	6049	0.211685	-0.248262	0.671631	0.366573
ENSG00000120341	chr1	SEC16B	177893091	177953438	7377	-0.210845	-0.669799	0.248109	0.367441
ENSG00000105696	chr19	TMEM59L	18718240	18731849	2626	-0.209571	-0.665851	0.246709	0.367546
ENSG00000157193	chr1	LRP8	53711217	53793742	7077	0.210299	-0.247573	0.668172	0.367553
ENSG00000242259	chr22	C22orf39	19338891	19435755	6943	-0.20949	-0.665646	0.246666	0.367601
ENSG00000164715	chr7	LMTK2	97736197	97838945	9139	-0.210066	-0.667631	0.247498	0.367761
ENSG00000213462	chr7	ERV3-1	64451187	64467121	4574	0.209173	-0.247195	0.665542	0.368548
ENSG00000170276	chr11	HSPB2	111782966	111789574	1508	-0.209148	-0.665513	0.247218	0.368604
ENSG00000132821	chr20	VSTM2L	36531499	36573752	1966	-0.209711	-0.667643	0.248222	0.368958
ENSG00000204169	chr10	AGAP7	51464162	51486327	2420	0.20898	-0.247619	0.665578	0.369232
ENSG00000188732	chr7	FAM221A	23719749	23742868	7458	-0.208776	-0.664939	0.247388	0.369244
ENSG00000130312	chr19	MRPL34	17403418	17417652	1686	-0.209077	-0.665977	0.247824	0.369327
ENSG00000104915	chr19	STX10	13254872	13261197	1796	-0.208503	-0.664364	0.247358	0.369552
ENSG00000135213	chr7	POM121C	75046066	75115548	8771	-0.208875	-0.665586	0.247837	0.369591
ENSG00000120669	chr13	SOHLH2	36742345	36871979	3980	0.208961	-0.247946	0.665868	0.369598
ENSG00000120647	chr12	CCDC77	498439	551811	3614	-0.208695	-0.665269	0.247878	0.369857
ENSG00000197746	chr10	PSAP	73576055	73611126	3224	-0.208559	-0.665155	0.248037	0.370194
ENSG00000081985	chr1	IL12RB2	67773047	67862583	4233	-0.208234	-0.664325	0.247857	0.370411
ENSG00000143412	chr1	ANXA9	150954493	150968110	1826	-0.208484	-0.66575	0.248783	0.371069
ENSG00000158560	chr7	DYNC1I1	95401866	95739634	4520	-0.208114	-0.664649	0.248422	0.371152
ENSG00000141576	chr17	RNF157	74138534	74236454	7802	-0.207423	-0.663001	0.248155	0.371738
ENSG00000148655	chr10	C10orf11	77360998	78319925	6149	-0.207397	-0.663246	0.248452	0.372082
ENSG00000183605	chr10	SFXN4	120900279	120925179	1868	0.208229	-0.249519	0.665977	0.372156
ENSG00000135617	chr2	PRADC1	73455134	73460366	1407	0.207976	-0.249376	0.665327	0.372324
ENSG00000173473	chr3	SMARCC1	47626762	47823596	7645	-0.207289	-0.663357	0.248779	0.372561
ENSG00000138326	chr10	RPS24	79793518	79816570	4880	-0.207292	-0.66358	0.248997	0.372786
ENSG00000115364	chr2	MRPL19	75873909	75917977	4601	0.207478	-0.249221	0.664177	0.372786
ENSG00000167553	chr12	TUBA1C	49582519	49667114	3359	0.207237	-0.249008	0.663482	0.372866
ENSG00000134532	chr12	SOX5	23682440	24103966	8879	0.2075	-0.249458	0.664458	0.373007
ENSG00000123219	chr5	CENPK	64813593	64858998	4312	-0.207538	-0.664657	0.24958	0.373086
ENSG00000166448	chr7	TMEM130	98444111	98468394	4663	-0.210716	-0.674909	0.253477	0.373164
ENSG00000128039	chr4	SRD5A3	56212276	56239263	4420	-0.207034	-0.663195	0.249127	0.373247
ENSG00000131791	chr1	PRKAB2	146626685	146644129	5460	0.207447	-0.250116	0.665009	0.37376
ENSG00000006451	chr7	RALA	39663082	39747723	3665	0.206429	-0.249393	0.662251	0.374289
ENSG00000152683	chr2	SLC30A6	32390933	32449448	5387	0.20632	-0.249916	0.662556	0.374975
ENSG00000161618	chr19	ALDH16A1	49956426	49974305	4643	0.206002	-0.249754	0.661758	0.375208
ENSG00000161551	chr19	ZNF577	52359055	52394203	6234	-0.206454	-0.663447	0.250539	0.375455
ENSG00000173402	chr3	DAG1	49506146	49573048	6910	-0.206017	-0.662417	0.250382	0.375846
ENSG00000186523	chr8	FAM86B1	12039605	12051642	4232	0.207059	-0.251813	0.66593	0.376018
ENSG00000107014	chr9	RLN2	5299868	5304969	1278	-0.206919	-0.665489	0.251651	0.376025
ENSG00000108344	chr17	PSMD3	38137050	38154213	4964	-0.205869	-0.662145	0.250407	0.376061
ENSG00000099977	chr22	DDT	24313554	24322660	1753	-0.205861	-0.662177	0.250455	0.376122
ENSG00000163918	chr3	RFC4	186507669	186524847	2997	0.205754	-0.2506	0.662107	0.376409
ENSG00000185519	chr1	FAM131C	16384264	16400127	1701	0.205929	-0.250831	0.662689	0.376428
ENSG00000126870	chr7	WDR60	158649269	158749438	6667	-0.205561	-0.661739	0.250617	0.376672
ENSG00000235878	chr21	AP001468.1	47612391	47613673	804	0.206058	-0.251251	0.663368	0.376702
ENSG00000084444	chr12	KIAA1467	13197218	13295455	6807	0.206152	-0.251407	0.663711	0.376746
ENSG00000130518	chr19	KIAA1683	18367908	18385319	9153	-0.205674	-0.662224	0.250875	0.376798
ENSG00000250722	chr5	SEPP1	42799982	42887494	5688	-0.206046	-0.66377	0.251679	0.377163
ENSG00000145715	chr5	RASA1	86563705	86687748	5232	0.205125	-0.250777	0.661027	0.377396
ENSG00000138757	chr4	G3BP2	76567966	76649709	7178	0.206183	-0.25233	0.664696	0.377667
ENSG00000138459	chr3	SLC35A5	112280556	112304424	4853	-0.205465	-0.662451	0.251521	0.37774
ENSG00000173156	chr11	RHOD	66824289	66839484	1265	-0.205287	-0.662009	0.251435	0.377877
ENSG00000124164	chr20	VAPB	56964178	57026157	10585	-0.205487	-0.663023	0.252049	0.378262
ENSG00000120645	chr12	IQSEC3	175931	287626	7686	-0.205093	-0.661834	0.251648	0.378347
ENSG00000116668	chr1	SWT1	185126212	185260897	4054	-0.204444	-0.659946	0.251058	0.378564
ENSG00000163138	chr4	PACRGL	20697905	20754530	4032	-0.2052	-0.662454	0.252054	0.378634
ENSG00000100604	chr14	CHGA	93389425	93401638	3102	-0.204598	-0.660723	0.251526	0.378854
ENSG00000105501	chr19	SIGLEC5	52114781	52150151	3319	0.204334	-0.251206	0.659874	0.378859
ENSG00000105708	chr19	ZNF14	19821280	19843906	2949	0.205001	-0.252161	0.662163	0.379001
ENSG00000258365	chr12	RP11-1105G2.3	94671534	94676620	1116	0.204657	-0.251908	0.661222	0.379177
ENSG00000198363	chr8	ASPH	62413116	62627155	13632	0.204645	-0.25207	0.661361	0.379361
ENSG00000090487	chr15	SPG21	65255362	65282648	3984	0.204811	-0.253256	0.662878	0.380384
ENSG00000178795	chr11	GDPD4	76927603	77012732	3188	-0.204239	-0.661083	0.252605	0.380443
ENSG00000145241	chr4	CENPC	68337521	68411324	5558	0.204784	-0.253485	0.663053	0.380657
ENSG00000054219	chr2	LY75	160628362	160761260	9430	-0.203892	-0.660197	0.252413	0.38069
ENSG00000163412	chr3	EIF4E3	71724567	71803924	10779	0.203895	-0.252418	0.660207	0.380692
ENSG00000130656	chr16	HBZ	202686	204502	755	0.203966	-0.252822	0.660755	0.381021
ENSG00000138029	chr2	HADHB	26466038	26513336	4133	-0.203797	-0.660648	0.253054	0.38148
ENSG00000189366	chr3	ALG1L	125648118	125655882	805	-0.203478	-0.65975	0.252795	0.381624
ENSG00000140992	chr16	PDPK1	2587965	2653189	10933	0.203785	-0.25343	0.661001	0.381888
ENSG00000197183	chr20	C20orf112	31030862	31172876	9448	-0.203436	-0.660005	0.253133	0.38203
ENSG00000101160	chr20	CTSZ	57570240	57582302	2038	0.203297	-0.253166	0.65976	0.382246
ENSG00000268941	chr20	MGC4294	57209828	57210772	945	0.202914	-0.252965	0.658792	0.382534
ENSG00000148459	chr10	PDSS1	26986588	27035727	1959	0.202826	-0.253254	0.658906	0.382949
ENSG00000184277	chr15	TM2D3	102161847	102192594	8472	0.202727	-0.25358	0.659034	0.383418
ENSG00000166887	chr15	VPS39	42450899	42500514	7710	-0.202738	-0.659121	0.253644	0.38347
ENSG00000075234	chr22	TTC38	46663858	46689905	3578	-0.203285	-0.661025	0.254456	0.383604
ENSG00000269337	chr9	AL591479.1	70646589	70648956	2368	0.202382	-0.253502	0.658265	0.383787
ENSG00000156103	chr8	MMP16	89044237	89340254	12115	-0.202402	-0.658646	0.253842	0.384115
ENSG00000188710	chr9	QRFP	133768815	133769225	411	0.202459	-0.254014	0.658933	0.38422
ENSG00000060642	chr1	PIGV	27113963	27124889	3382	0.203378	-0.256206	0.662962	0.385296
ENSG00000158769	chr1	F11R	160965001	160991138	5066	-0.202746	-0.660982	0.25549	0.385379
ENSG00000170606	chr5	HSPA4	132387654	132442141	5126	-0.202506	-0.660324	0.255311	0.385506
ENSG00000172247	chr11	C1QTNF4	47611216	47616211	1664	-0.201287	-0.656981	0.254407	0.386167
ENSG00000099810	chr9	MTAP	21802542	21931646	7995	0.201816	-0.255289	0.658922	0.386388
ENSG00000183891	chr2	TTC32	20096404	20101747	1986	0.201676	-0.255146	0.658499	0.386424
ENSG00000161654	chr17	LSM12	42112003	42144987	2811	0.202795	-0.256772	0.662361	0.386641
ENSG00000106526	chr7	ACTR3C	149941005	150020814	6448	-0.202077	-0.660105	0.255951	0.386731
ENSG00000135525	chr6	MAP7	136663875	136871957	4664	-0.202593	-0.661847	0.25666	0.386789
ENSG00000145248	chr4	SLC10A4	48485360	48491213	1790	-0.201379	-0.657886	0.255128	0.386796
ENSG00000196326	chr10	AKR1CL1	5196335	5244449	2298	0.20163	-0.255483	0.658742	0.386835
ENSG00000168411	chr16	RFWD3	74655292	74700779	6465	-0.201951	-0.660011	0.25611	0.387063
ENSG00000175581	chr11	MRPL48	73498361	73576178	4386	-0.200859	-0.656524	0.254807	0.387148
ENSG00000120370	chr1	GORAB	170501270	170522587	3773	0.201619	-0.256173	0.65941	0.387565
ENSG00000105556	chr19	MIER2	305575	344798	3738	0.200655	-0.254992	0.656301	0.38761
ENSG00000164307	chr5	ERAP1	96096521	96143803	7938	0.201327	-0.255908	0.658561	0.387674
ENSG00000131697	chr1	NPHP4	5922871	6052533	13167	0.201371	-0.255977	0.658719	0.387687
ENSG00000116260	chr1	QSOX1	180123969	180173165	9311	0.200397	-0.255429	0.656224	0.388406
ENSG00000214842	chr2	RAD51AP2	17691851	17699706	3724	0.201269	-0.256563	0.6591	0.38843
ENSG00000158473	chr1	CD1D	158149737	158154686	2253	0.205016	-0.261347	0.67138	0.388438
ENSG00000196502	chr16	SULT1A1	28616903	28634946	8523	0.200736	-0.255916	0.657388	0.388462
ENSG00000147533	chr8	GOLGA7	41347915	41368499	2474	-0.200645	-0.657177	0.255887	0.388553
ENSG00000144230	chr2	GPR17	128403439	128410213	2671	0.201959	-0.257678	0.661596	0.388673
ENSG00000204525	chr6	HLA-C	31236526	31239907	2507	0.200272	-0.256074	0.656619	0.389243
ENSG00000135698	chr16	MPHOSPH6	82181403	82203831	2190	-0.200163	-0.65639	0.256064	0.389378
ENSG00000239732	chr3	TLR9	52255096	52273183	4903	-0.200207	-0.656813	0.256399	0.389665
ENSG00000228594	chr1	C1orf233	1533392	1535476	2085	-0.2001	-0.656564	0.256364	0.389772
ENSG00000132170	chr3	PPARG	12328867	12475855	4046	0.200912	-0.257585	0.659408	0.389959
ENSG00000071246	chr14	VASH1	77228532	77249354	6498	-0.200828	-0.659196	0.257539	0.390023
ENSG00000085465	chr1	OVGP1	111956936	111970399	2988	-0.201242	-0.660583	0.258098	0.390051
ENSG00000100726	chr16	TELO2	1543345	1560458	4239	0.19993	-0.256557	0.656417	0.390199
ENSG00000173442	chr11	EHBP1L1	65343509	65360121	6705	0.200449	-0.257479	0.658377	0.390463
ENSG00000174233	chr12	ADCY6	49159975	49182820	8412	-0.200758	-0.659967	0.258451	0.391057
ENSG00000101191	chr20	DIDO1	61509090	61569304	13281	0.199133	-0.25675	0.655017	0.391464
ENSG00000162817	chr1	C1orf115	220863187	220872499	3413	0.200878	-0.259132	0.660888	0.3916
ENSG00000010704	chr6	HFE	26087509	26098571	5675	0.198944	-0.25719	0.655078	0.392174
ENSG00000129534	chr14	MIS18BP1	45672393	45722743	6250	0.198954	-0.257416	0.655324	0.392394
ENSG00000117519	chr1	CNN3	95362507	95392834	2829	0.199481	-0.258116	0.657078	0.392413
ENSG00000198663	chr6	C6orf89	36839646	36896740	7340	0.200009	-0.258807	0.658826	0.392421
ENSG00000110074	chr11	FOXRED1	126138950	126148026	5657	-0.199158	-0.656104	0.257788	0.392506
ENSG00000166387	chr11	PPFIBP2	7534529	7678358	9617	-0.198647	-0.654436	0.257142	0.392522
ENSG00000119446	chr9	RBM18	124999903	125027118	5193	0.198633	-0.257362	0.654628	0.39277
ENSG00000088298	chr20	EDEM2	33703167	33865928	3380	0.198567	-0.257313	0.654448	0.392808
ENSG00000178386	chr19	ZNF223	44555520	44572144	3329	0.199095	-0.258666	0.656856	0.393498
ENSG00000123643	chr5	SLC36A1	150816607	150871942	6980	-0.198405	-0.654857	0.258048	0.393787
ENSG00000141127	chr17	PRPSAP2	18743398	18834581	4687	-0.199556	-0.658713	0.2596	0.393843
ENSG00000070476	chr3	ZXDC	126156444	126194762	7357	-0.198531	-0.655716	0.258655	0.394246
ENSG00000175287	chr9	PHYHD1	131683174	131704320	2915	-0.198117	-0.654401	0.258166	0.394298
ENSG00000105699	chr19	LSR	35739233	35758867	2916	-0.198125	-0.654599	0.25835	0.394478
ENSG00000120533	chr8	ENY2	110346553	110358182	6783	-0.198723	-0.657612	0.260165	0.395544
ENSG00000104219	chr8	ZDHHC2	17013538	17082308	6735	-0.197538	-0.653827	0.25875	0.395686
ENSG00000250305	chr8	KIAA1456	12803151	12889012	14668	0.197322	-0.25853	0.653174	0.395751
ENSG00000154415	chr7	PPP1R3A	113516832	113715975	4679	-0.197354	-0.653439	0.25873	0.395915
ENSG00000143578	chr1	CREB3L4	153940010	153946839	2911	-0.197338	-0.653475	0.2588	0.39601
ENSG00000253710	chr13	ALG11	52586534	52603800	5785	0.197528	-0.259068	0.654124	0.396029
ENSG00000168615	chr8	ADAM9	38854388	38962663	6913	0.197057	-0.258917	0.65303	0.396513
ENSG00000158711	chr1	ELK4	205577071	205601090	10973	0.197163	-0.259074	0.6534	0.396531
ENSG00000166796	chr11	LDHC	18433854	18473605	2095	-0.196873	-0.65245	0.258704	0.396542
ENSG00000156171	chr1	DRAM2	111659955	111682838	3138	0.19765	-0.259812	0.655112	0.396632
ENSG00000100911	chr14	PSME2	24612574	24616779	3579	0.197572	-0.259872	0.655017	0.396799
ENSG00000126215	chr14	XRCC3	104163946	104181841	7585	-0.197036	-0.65328	0.259209	0.396843
ENSG00000047578	chr16	KIAA0556	27561454	27791690	9692	0.196577	-0.258775	0.651929	0.397018
ENSG00000099999	chr22	RNF215	30773835	30817760	3079	-0.19704	-0.653814	0.259734	0.39738
ENSG00000268852	chr17	AC132872.2	80214131	80216080	1950	-0.196877	-0.653521	0.259767	0.397636
ENSG00000137571	chr8	SLCO5A1	70579282	70747299	9992	0.196547	-0.259431	0.652525	0.39774
ENSG00000214694	chr2	ARHGEF33	39117021	39202590	5490	-0.198134	-0.658019	0.261751	0.39797
ENSG00000169857	chr15	AVEN	34158428	34331377	1808	0.197272	-0.260681	0.655225	0.398041
ENSG00000171314	chr10	PGAM1	99185917	99193198	2568	-0.196715	-0.653405	0.259975	0.398072
ENSG00000156052	chr9	GNAQ	80331003	80646374	6738	-0.197474	-0.655984	0.261036	0.398131
ENSG00000262003	chr17	RP11-676J12.7	812872	814452	820	0.197386	-0.261024	0.655795	0.398239
ENSG00000160808	chr3	MYL3	46899362	46923659	1360	0.196653	-0.260176	0.653481	0.398364
ENSG00000136270	chr7	TBRG4	45139699	45151646	5803	-0.196828	-0.654081	0.260426	0.398383
ENSG00000165948	chr14	IFI27L1	94547628	94570192	2380	-0.196104	-0.651797	0.259589	0.398508
ENSG00000143514	chr1	TP53BP2	223967601	224033674	5991	-0.19756	-0.657494	0.262373	0.399386
ENSG00000064886	chr1	CHI3L2	111743393	111786062	3295	-0.196301	-0.653574	0.260971	0.399664
ENSG00000107099	chr9	DOCK8	214854	465259	13782	-0.195849	-0.652238	0.260541	0.399842
ENSG00000142252	chr19	GEMIN7	45582453	45594782	1915	-0.197959	-0.659327	0.263409	0.399905
ENSG00000080345	chr2	RIF1	152266397	152364527	18166	0.195685	-0.260853	0.652223	0.400389
ENSG00000104611	chr8	SH2D4A	19171128	19253729	4148	-0.195442	-0.651473	0.26059	0.400452
ENSG00000164587	chr5	RPS14	149822753	149829319	4544	0.195802	-0.261545	0.653149	0.40094
ENSG00000117419	chr1	ERI3	44686742	44820932	2644	-0.195835	-0.653506	0.261835	0.401194
ENSG00000184500	chr3	PROS1	93591881	93692910	4425	-0.195024	-0.650939	0.26089	0.401337
ENSG00000133433	chr22	GSTT2B	24299601	24303373	1099	0.195304	-0.261451	0.652059	0.40153
ENSG00000145391	chr4	SETD7	140417095	140527853	13916	0.195413	-0.261662	0.652487	0.401598
ENSG00000204536	chr6	CCHCR1	31110216	31126015	5086	-0.195311	-0.652171	0.261549	0.401621
ENSG00000197619	chr19	ZNF615	52494585	52511483	4871	-0.194979	-0.651076	0.261118	0.401635
ENSG00000137274	chr6	BPHL	3118608	3153812	5780	-0.196055	-0.655166	0.263056	0.402146
ENSG00000178150	chr19	ZNF114	48675575	48790865	3087	-0.194972	-0.651623	0.26168	0.402224
ENSG00000144580	chr2	RQCD1	219433303	219461803	5292	-0.195186	-0.65257	0.262198	0.402462
ENSG00000161638	chr12	ITGA5	54789045	54813244	7577	-0.195073	-0.652372	0.262226	0.402646
ENSG00000125247	chr13	TMTC4	101256181	101327347	6272	-0.194726	-0.651258	0.261806	0.402695
ENSG00000106665	chr7	CLIP2	73703805	73820273	7315	0.194556	-0.261882	0.650994	0.403009
ENSG00000134352	chr5	IL6ST	55230923	55290821	9292	-0.194499	-0.650805	0.261808	0.403012
ENSG00000102683	chr13	SGCG	23755091	23899304	1804	-0.194933	-0.652444	0.262577	0.4032
ENSG00000181274	chr10	FRAT2	99092255	99094458	2204	0.195053	-0.263042	0.653148	0.403512
ENSG00000103249	chr16	CLCN7	1494935	1525581	8119	-0.194473	-0.65122	0.262274	0.403527
ENSG00000136243	chr7	NUPL2	23221446	23240630	4159	0.194804	-0.262806	0.652413	0.403615
ENSG00000109625	chr4	CPZ	8594387	8621488	5562	0.193901	-0.262112	0.649915	0.404155
ENSG00000095397	chr9	DFNB31	117164360	117267730	5542	-0.195055	-0.65381	0.2637	0.404185
ENSG00000244476	chr6	ERVFRD-1	11102722	11111965	3242	0.195278	-0.264298	0.654854	0.404488
ENSG00000261934	chr5	PCDHGA9	140782520	140892546	4605	0.193522	-0.26224	0.649284	0.404816
ENSG00000103226	chr16	NOMO3	16326352	16388668	8271	0.193477	-0.262486	0.64944	0.405131
ENSG00000132881	chr1	RSG1	16558195	16563657	1545	-0.193535	-0.650344	0.263274	0.405862
ENSG00000156170	chr8	NDUFAF6	95907995	96128683	6406	0.195021	-0.26532	0.655361	0.405887
ENSG00000139651	chr12	ZNF740	53574484	53584596	4734	-0.192993	-0.648963	0.262976	0.406314
ENSG00000241962	chr2	C2orf15	99757948	99939204	3998	0.192866	-0.263435	0.649167	0.406964
ENSG00000100461	chr14	RBM23	23369854	23388393	6584	0.192571	-0.263328	0.648469	0.407269
ENSG00000145335	chr4	SNCA	90645250	90759466	4011	0.192678	-0.263559	0.648915	0.407355
ENSG00000196353	chr3	CPNE4	131252399	132004254	6342	0.192638	-0.263533	0.648808	0.407385
ENSG00000128791	chr18	TWSG1	9334765	9402418	4435	0.192704	-0.263912	0.64932	0.407682
ENSG00000116957	chr1	TBCE	235530675	235612283	2568	-0.193302	-0.651382	0.264777	0.407728
ENSG00000196814	chr9	MVB12B	129089128	129269320	8070	-0.193089	-0.650811	0.264633	0.407879
ENSG00000126785	chr14	RHOJ	63670832	63759937	3793	0.193026	-0.265194	0.651246	0.408543
ENSG00000196715	chr7	VKORC1L1	65338254	65424550	5899	-0.192252	-0.648679	0.264176	0.408589
ENSG00000106868	chr9	SUSD1	114803065	114937688	4183	0.192218	-0.264414	0.648851	0.408881
ENSG00000172992	chr17	DCAKD	43100708	43138473	2830	0.191708	-0.263846	0.647263	0.409018
ENSG00000124713	chr6	GNMT	42928496	42931618	1072	-0.192427	-0.649724	0.264869	0.409052
ENSG00000026103	chr10	FAS	90750414	90775542	3562	-0.192027	-0.648373	0.26432	0.409054
ENSG00000164830	chr8	OXR1	107282473	107764922	7202	-0.191803	-0.647697	0.264091	0.409136
ENSG00000188783	chr1	PRELP	203444956	203460480	5747	-0.192339	-0.649639	0.264962	0.409272
ENSG00000169612	chr15	FAM103A1	83654959	83659809	1568	0.193929	-0.267224	0.655082	0.409344
ENSG00000163528	chr3	CHCHD4	14153580	14166370	1769	-0.191863	-0.648107	0.264382	0.40935
ENSG00000175206	chr1	NPPA	11905766	11908402	1120	-0.191834	-0.648084	0.264416	0.409424
ENSG00000062716	chr17	VMP1	57784553	57919616	6916	0.192509	-0.265468	0.650485	0.409549
ENSG00000036054	chr3	TBC1D23	99979844	100044095	5168	0.191709	-0.264459	0.647877	0.409646
ENSG00000105339	chr8	DENND3	142127377	142205907	14670	0.192111	-0.265161	0.649384	0.409797
ENSG00000005421	chr7	PON1	94926988	95025673	2988	0.191589	-0.264459	0.647637	0.409817
ENSG00000178252	chr3	WDR6	49044495	49053386	5304	-0.192628	-0.652037	0.26678	0.41072
ENSG00000174407	chr20	C20orf166	61147660	61167971	1220	0.191645	-0.265581	0.648871	0.410886
ENSG00000203791	chr10	METTL10	126436718	126480439	4225	-0.192117	-0.650524	0.266291	0.410944
ENSG00000243156	chr22	MICAL3	18270415	18507325	22361	0.190827	-0.26499	0.646645	0.411443
ENSG00000128989	chr15	ARPP19	52839242	52862080	6917	0.191901	-0.266578	0.650379	0.411543
ENSG00000197444	chr10	OGDHL	50942689	50970425	5724	0.190768	-0.265199	0.646735	0.411742
ENSG00000167930	chr16	ITFG3	284545	319942	5157	0.191242	-0.266233	0.648717	0.412126
ENSG00000185056	chr5	C5orf47	173400782	173433143	2758	0.190988	-0.266995	0.648971	0.413265
ENSG00000109794	chr4	FAM149A	187025573	187093821	5218	0.189783	-0.266089	0.645656	0.414062
ENSG00000071282	chr3	LMCD1	8543393	8609805	2578	-0.190065	-0.646632	0.266502	0.41408
ENSG00000171700	chr20	RGS19	62704534	62711323	2010	-0.19005	-0.646822	0.266721	0.414326
ENSG00000231925	chr6	TAPBP	33267471	33282164	5056	0.189614	-0.266501	0.645728	0.414727
ENSG00000196152	chr9	ZNF79	130186661	130207651	2187	0.190045	-0.267307	0.647396	0.414931
ENSG00000116171	chr1	SCP2	53392901	53517375	8305	-0.189776	-0.646722	0.26717	0.415177
ENSG00000158169	chr9	FANCC	97861336	98079991	7089	0.189548	-0.266891	0.645987	0.41522
ENSG00000101639	chr18	CEP192	12991361	13125051	9897	-0.18943	-0.645904	0.267043	0.415545
ENSG00000165629	chr10	ATP5C1	7830092	7849778	2347	0.189323	-0.266994	0.645641	0.415649
ENSG00000174684	chr11	B3GNT1	66112843	66115163	2072	-0.190426	-0.649408	0.268555	0.415655
ENSG00000111775	chr12	COX6A1	120875893	120878545	1344	-0.189594	-0.647072	0.267884	0.416166
ENSG00000101000	chr20	PROCR	33759876	33765165	1348	-0.189666	-0.647534	0.268201	0.416386
ENSG00000255974	chr19	CYP2A6	41349443	41356352	2226	-0.188798	-0.644674	0.267077	0.416491
ENSG00000138495	chr3	COX17	119373360	119396301	2172	-0.189158	-0.645918	0.267602	0.416507
ENSG00000172869	chr5	DMXL1	118373467	118584833	13579	-0.188599	-0.644302	0.267103	0.416806
ENSG00000138801	chr4	PAPSS1	108511433	108641608	3478	0.188492	-0.267119	0.644103	0.416977
ENSG00000165795	chr14	NDRG2	21484922	21539031	7550	-0.188376	-0.643874	0.267121	0.417147
ENSG00000161640	chr19	SIGLEC11	50452242	50464429	3173	-0.189127	-0.646505	0.268251	0.417214
ENSG00000269699	chr19	ZIM2	57285920	57352097	2834	-0.190652	-0.651746	0.270442	0.417243
ENSG00000178038	chr3	ALS2CL	46710487	46735194	9057	0.189231	-0.268529	0.646991	0.417347
ENSG00000161542	chr17	PRPSAP1	74305567	74380602	6939	0.188251	-0.267167	0.643669	0.417376
ENSG00000011566	chr2	MAP4K3	39476407	39664453	6067	0.188807	-0.268336	0.645949	0.417763
ENSG00000198885	chr2	ITPRIPL1	96991069	96994091	2495	-0.188788	-0.645934	0.268359	0.417814
ENSG00000137285	chr6	TUBB2B	3224495	3231964	2194	-0.1884	-0.644669	0.267869	0.417877
ENSG00000164171	chr5	ITGA2	52285156	52390609	7910	0.189044	-0.268788	0.646876	0.41788
ENSG00000101265	chr20	RASSF2	4760669	4804291	5759	0.18853	-0.268301	0.645361	0.418128
ENSG00000168038	chr3	ULK4	41288090	42003922	6579	-0.188538	-0.64552	0.268445	0.418264
ENSG00000099953	chr22	MMP11	24110413	24126503	5176	-0.188223	-0.644561	0.268115	0.418383
ENSG00000014164	chr8	ZC3H3	144519825	144623623	3731	-0.188281	-0.645042	0.268479	0.418671
ENSG00000172113	chr3	NME6	48334754	48343175	4716	-0.18854	-0.646002	0.268923	0.418746
ENSG00000180921	chr8	FAM83H	144806103	144815971	5654	0.188005	-0.268351	0.64436	0.418942
ENSG00000106069	chr7	CHN2	29161890	29553944	10853	0.189597	-0.270826	0.650019	0.419146
ENSG00000182993	chr12	C12orf60	14956506	15059520	4570	-0.187582	-0.643149	0.267986	0.419185
ENSG00000103811	chr15	CTSH	79213400	79241916	5892	0.188407	-0.269388	0.646202	0.419413
ENSG00000077454	chr7	LRCH4	100169855	100183776	8954	-0.187359	-0.642987	0.268269	0.4198
ENSG00000150667	chr15	FSIP1	39892232	40075031	2951	0.187611	-0.268802	0.644025	0.419974
ENSG00000171853	chr2	TRAPPC12	3383446	3488865	9193	0.187553	-0.268755	0.64386	0.420012
ENSG00000130349	chr6	C6orf203	107349407	107372546	2046	-0.187727	-0.644519	0.269064	0.420072
ENSG00000197774	chr16	EME2	1823208	1831709	6972	-0.188323	-0.646599	0.269953	0.420107
ENSG00000153246	chr2	PLA2R1	160788519	160919121	9803	-0.187541	-0.643922	0.268841	0.420117
ENSG00000141527	chr17	CARD14	78143791	78183130	8232	0.187522	-0.268942	0.643987	0.420247
ENSG00000161381	chr17	PLXDC1	37219556	37310647	9277	-0.187785	-0.64504	0.269469	0.420398
ENSG00000116690	chr1	PRG4	186265405	186283694	5050	-0.187579	-0.644646	0.269487	0.420717
ENSG00000087365	chr11	SF3B2	65818200	65836779	9795	0.18689	-0.268578	0.642359	0.4208
ENSG00000178996	chr5	SNX18	53813589	53842415	6652	0.187909	-0.270046	0.645863	0.420804
ENSG00000160999	chr7	SH2B2	101928405	101962178	2236	0.187339	-0.269297	0.643975	0.420875
ENSG00000019991	chr7	HGF	81328322	81399754	8897	-0.187484	-0.644657	0.269689	0.421062
ENSG00000132849	chr1	INADL	62208149	62629592	11456	-0.186908	-0.643143	0.269327	0.421537
ENSG00000140526	chr15	ABHD2	89630690	89745591	10345	-0.18807	-0.64717	0.27103	0.421566
ENSG00000156162	chr8	DPY19L4	95731931	95806064	7136	0.187337	-0.270034	0.644708	0.421626
ENSG00000105701	chr19	FKBP8	18642561	18654887	2902	-0.188746	-0.649812	0.272321	0.421885
ENSG00000196935	chr12	SRGAP1	64238073	64541613	12253	-0.186472	-0.642032	0.269089	0.421934
ENSG00000134982	chr5	APC	112043195	112181936	12475	-0.186646	-0.642663	0.269371	0.421967
ENSG00000206418	chr18	RAB12	8609443	8639379	2467	-0.187101	-0.644287	0.270086	0.422025
ENSG00000100053	chr22	CRYBB3	25595817	25603330	867	-0.187207	-0.645003	0.270589	0.42238
ENSG00000172171	chr17	TEFM	29224354	29233838	3224	-0.186322	-0.642072	0.269427	0.422499
ENSG00000116120	chr2	FARSB	223435255	223521056	3429	0.186529	-0.269762	0.642819	0.422536
ENSG00000092531	chr15	SNAP23	42783431	42837547	5893	0.186374	-0.26958	0.642327	0.422578
ENSG00000074935	chr6	TUBE1	112391980	112408732	6973	-0.187761	-0.647116	0.271593	0.422585
ENSG00000162600	chr1	OMA1	58881056	59012474	3718	0.186742	-0.270183	0.643668	0.42265
ENSG00000187010	chr1	RHD	25598884	25656936	3313	0.187276	-0.271267	0.64582	0.422964
ENSG00000117640	chr1	MTFR1L	26145131	26159432	5816	0.186662	-0.270406	0.643729	0.422994
ENSG00000132906	chr1	CASP9	15817327	15853029	5269	-0.185966	-0.641466	0.269535	0.423134
ENSG00000115419	chr2	GLS	191745553	191830278	9827	0.186222	-0.269924	0.642368	0.423152
ENSG00000069702	chr1	TGFBR3	92145902	92371892	8654	0.186278	-0.270189	0.642745	0.423339
ENSG00000160229	chr19	ZNF66	20959110	20991922	3234	-0.186205	-0.642705	0.270296	0.423555
ENSG00000147852	chr9	VLDLR	2621834	2660053	9339	-0.185905	-0.6417	0.26989	0.423584
[truncated: 2,856 more rows]
