# Supplementary material for: Association of Genetic Variants at TRPC6 With Chemotherapy-Related Heart Failure
Source: Front Cardiovasc Med. 2020 Aug 13;7:142. doi: 10.3389/fcvm.2020.00142 (PMC7438395; doi:10.3389/fcvm.2020.00142)
Supplement: Supplementary Table 2 — Genotype counts for each SNP in each of group of controls and cases with chemotherapy-related congestive heart failure. [file Table_2.XLSX]

## Sheet: Supplementary Table 2
SNP	A1	A2	Genotypes (11/12/22) Chemo + No HF	Genotypes (11/12/22) No Chemo + HF	Genotypes (11/12/22) Cases
rs36111323	A	G	2/41/232	13/169/496	0/5/33
rs767086724	C	T	0/0/271	0/0/655	0/1/37
rs11224819	C	T	5/56/211	3/103/556	0/6/32
rs4509717	G	A	56/143/68	108/326/219	4/20/14
rs12280648	G	A	15/106/154	37/278/365	2/14/22
rs77679196	A	G	0/4/271	0/6/676	0/2/36
rs57242572	T	C	0/7/269	0/20/662	0/4/34
rs2513192	A	G	17/106/147	48/274/332	4/13/21
rs1938858	T	G	12/79/183	21/220/440	2/13/23
rs61918162	C	T	43/121/99	70/316/258	2/17/19
rs11224953	G	C	1/26/249	0/51/631	0/4/34
rs11224983	A	G	1/24/250	1/50/631	1/3/34
rs55756123	T	C	0/4/270	0/8/674	0/3/35
rs4305714	T	C	10/94/160	38/211/397	2/16/20
rs62568637	A	G	0/7/260	0/12/644	0/2/36
rs707557	T	C	45/123/99	117/330/208	6/15/17
